# Supplementary material for: Variability and Nativeness in the Mediterranean Taxa: Divergence and Phylogeography of Genista etnensis (Fabaceae) Inferred from Nuclear and Plastid Data
Source: Plants (Basel). 2022 Nov 19;11(22):3171. doi: 10.3390/plants11223171 (PMC9698455; doi:10.3390/plants11223171)
Supplement: Supplementary file 1 [file plants-11-03171-s001.zip]

Archive with 8 entries (7 files):
- Supp_Files_v3/
- Supp_Files_v3/Sup_File_S1_Markers tested.pdf
- Supp_Files_v3/Sup_File_S2_N43 dataset.fas
- Supp_Files_v3/Sup_File_S3_Pr1 dataset.fas
- Supp_Files_v3/Sup_File_S4_Pr8 dataset.fas
- Supp_Files_v3/Sup_File_S5_Pr11 dataset.fas
- Supp_Files_v3/Sup_File_S6_Pr18 dataset.fas
- Supp_Files_v3/Sup_File_S7_Pr38 dataset.fas
