# Supplementary material for: Variability and Nativeness in the Mediterranean Taxa: Divergence and Phylogeography of Genista etnensis (Fabaceae) Inferred from Nuclear and Plastid Data
Source: Plants (Basel). 2022 Nov 19;11(22):3171. doi: 10.3390/plants11223171 (PMC9698455; doi:10.3390/plants11223171)
Supplement: Supplementary file 1 [file plants-11-03171-s001.zip › Supp_Files_v3/Sup_File_S2_N43 dataset.fas]

>N43_B1
TCGAAGCCTCACAAGCAGTGTGACCCTGTGAATTTGTTTTACTACTCAGGGGTGGCTAGA
GTTGTTCGGCACCTCGGCCCCCCTCGTGTCGGGAGGCGGCCCACCCTGTGTGGTCTCCTC
TTGGCCCAATAACAAAACCCCGGCGCCGAACGCGCCAAGGAAAATGAAATTGTCTAGTGC
GCCCCCGTCGGCCCGGAGACGGTGCCCGTGCGGGTGGCGTTGCGACACACGTATCCGAAA
GACTCTCGGCAACGGATATCTCGGCTCTTGCATCGATGAAGAACGTAGCGAAATGCGATA
CTTGGTGTGAATTGCAGAATCCCGTGAACCATCGAGTCTTTGAACGCAAGTTGCGCCCGA
AGCCATTAGGCCGAGGGCACGCCTGCCTGGGTGTTGCACATCGTTGCCCCTGTTCC-TGG
CCATGTTCCAGGCACCAAGTGGGGCGAATGTTGGCTTCCCGTGAGCAGCGTCTCACGGTT
GGTCGAAAACTGAGTCCGCGGTGGAGGGCACCGTGATGGATGGTGGCTGAGTTAAAGCTC
GAGACCGATCGTGTGTGTCACCCCCACCAGCTTTGCGACTCTGTGACCCATGGTGGTCTG
TTGGCCGCCTAAGACGGGAACCTCAGGTCAGGCGGGGCTACCCGCTGAGTT
>N43_B2
TCGAAGCCTCACAAGCAGTGTGACCCTGTGAATTTGTTTTACTACTCAGGGGTGGCTAGA
GTTGTTCGGCACCTCGGCCCCCCTCGTGTCGGGAGGCGGCCCACCCTGTGTGGTCTCCTC
TTGGCCCAATAACAAAACCCCGGCGCCGAACGCGCCAAGGAAAATGAAATTGTCTAGTGC
GCCCCCGTCGGCCCGGAGACGGTGCCCGTGCGGGTGGCGTTGCGACACACGTATCCGAAA
GACTCTCGGCAACGGATATCTCGGCTCTTGCATCGATGAAGAACGTAGCGAAATGCGATA
CTTGGTGTGAATTGCAGAATCCCGTGAACCATCGAGTCTTTGAACGCAAGTTGCGCCCGA
AGCCATTAGGCCGAGGGCACGCCTGCCTGGGTGTTGCACATCGTTGCCCCTGTTCC-TGG
CCATGTTCCAGGCACCAAGTGGGGCGAATGTTGGCTTCCCGTGAGCAGCGTCTCACGGTT
GGTCGAAAACTGAGTCCGCGGTGGAGGGCACCGTGATGGATGGTGGCTGAGTTAAAGCTC
GAGACCGATCGTGTGTGTCACCCCCACCAGCTTTGCGACTCTGTGACCCATGGTGGTCTG
TTGGCCGCCTAAGACGGGAACCTCAGGTCAGGCGGGGCTACCCGCTGAGTT
>N43_B3
TCGAAGCCTCACAAGCAGTGTGACCCTGTGAATTTGTTTTACTACTCAGGGGTGGCTAGA
GTTGTTCGGCACCTCGGCCCCCCTCGTGTCGGGAGGCGGCCCACCCTGTGTGGTCTCCTC
TTGGCCCAATAACAAAACCCCGGCGCCGAACGCGCCAAGGAAAATGAAATTGTCTAGTGC
GCCCCCGTCGGCCCGGAGACGGTGCCCGTGCGGGTGGCGTTGCGACACACGTATCCGAAA
GACTCTCGGCAACGGATATCTCGGCTCTTGCATCGATGAAGAACGTAGCGAAATGCGATA
CTTGGTGTGAATTGCAGAATCCCGTGAACCATCGAGTCTTTGAACGCAAGTTGCGCCCGA
AGCCATTAGGCCGAGGGCACGCCTGCCTGGGTGTTGCACATCGTTGCCCCTGTTCC-TGG
CCATGTTCCAGGCACCAAGTGGGGCGAATGTTGGCTTCCCGTGAGCAGCGTCTCACGGTT
GGTCGAAAACTGAGTCCGCGGTGGAGGGCACCGTGATGGATGGTGGCTGAGTTAAAGCTC
GAGACCGATCGTGTGTGTCACCCCCACCAGCTTTGCGACTCTGTGACCCATGGTGGTCTG
TTGGCCGCCTAAGACGGGAACCTCAGGTCAGGCGGGGCTACCCGCTGAGTT
>N43_B4
TCGAAGCCTCACAAGCAGTGTGACCCTGTGAATTTGTTTTACTACTCAGGGGTGGCTAGA
GTTGTTCGGCACCTCGGCCCCCCTCGTGTCGGGAGGCGGCCCACCCTGTGTGGTCTCCTC
TTGGCCCAATAACAAAACCCCGGCGCCGAACGCGCCAAGGAAAATGAAATTGTCTAGTGC
GCCCCCGTCGGCCCGGAGACGGTGCCCGTGCGGGTGGCGTTGCGACACACGTATCCGAAA
GACTCTCGGCAACGGATATCTCGGCTCTTGCATCGATGAAGAACGTAGCGAAATGCGATA
CTTGGTGTGAATTGCAGAATCCCGTGAACCATCGAGTCTTTGAACGCAAGTTGCGCCCGA
AGCCATTAGGCCGAGGGCACGCCTGCCTGGGTGTTGCACATCGTTGCCCCTGTTCC-TGG
CCATGTTCCAGGCACCAAGTGGGGCGAATGTTGGCTTCCCGTGAGCAGCGTCTCACGGTT
GGTCGAAAACTGAGTCCGCGGTGGAGGGCACCGTGATGGATGGTGGCTGAGTTAAAGCTC
GAGACCGATCGTGTGTGTCACCCCCACCAGCTTTGCGACTCTGTGACCCATGGTGGTCTG
TTGGCCGCCTAAGACGGGAACCTCAGGTCAGGCGGGGCTACCCGCTGAGTT
>N43_B5
TCGAAGCCTCACAAGCAGTGTGACCCTGTGAATTTGTTTTACTACTCAGGGGTGGCTAGA
GTTGTTCGGCACCTCGGCCCCCCTCGTGTCGGGAGGCGGCCCACCCTGTGTGGTCTCCTC
TTGGCCCAATAACAAAACCCCGGCGCCGAACGCGCCAAGGAAAATGAAATTGTCTAGTGC
GCCCCCGTCGGCCCGGAGACGGTGCCCGTGCGGGTGGCGTTGCGACACACGTATCCGAAA
GACTCTCGGCAACGGATATCTCGGCTCTTGCATCGATGAAGAACGTAGCGAAATGCGATA
CTTGGTGTGAATTGCAGAATCCCGTGAACCATCGAGTCTTTGAACGCAAGTTGCGCCCGA
AGCCATTAGGCCGAGGGCACGCCTGCCTGGGTGTTGCACATCGTTGCCCCTGTTCC-TGG
CCATGTTCCAGGCACCAAGTGGGGCGAATGTTGGCTTCCCGTGAGCAGCGTCTCACGGTT
GGTCGAAAACTGAGTCCGCGGTGGAGGGCACCGTGATGGATGGTGGCTGAGTTAAAGCTC
GAGACCGATCGTGTGTGTCACCCCCACCAGCTTTGCGACTCTGTGACCCATGGTGGTCTG
TTGGCCGCCTAAGACGGGAACCTCAGGTCAGGCGGGGCTACCCGCTGAGTT
>N43_B6
TCGAAGCCTCACAAGCAGTGTGACCCTGTGAATTTGTTTTACTACTCAGGGGTGGCTAGA
GTTGTTCGGCACCTCGGCCCCCCTCGTGTCGGGAGGCGGCCCACCCTGTGTGGTCTCCTC
TTGGCCCAATAACAAAACCCCGGCGCCGAACGCGCCAAGGAAAATGAAATTGTCTAGTGC
GCCCCCGTCGGCCCGGAGACGGTGCCCGTGCGGGTGGCGTTGCGACACACGTATCCGAAA
GACTCTCGGCAACGGATATCTCGGCTCTTGCATCGATGAAGAACGTAGCGAAATGCGATA
CTTGGTGTGAATTGCAGAATCCCGTGAACCATCGAGTCTTTGAACGCAAGTTGCGCCCGA
AGCCATTAGGCCGAGGGCACGCCTGCCTGGGTGTTGCACATCGTTGCCCCTGTTCC-TGG
CCATGTTCCAGGCACCAAGTGGGGCGAATGTTGGCTTCCCGTGAGCAGCGTCTCACGGTT
GGTCGAAAACTGAGTCCGCGGTGGAGGGCACCGTGATGGATGGTGGCTGAGTTAAAGCTC
GAGACCGATCGTGTGTGTCACCCCCACCAGCTTTGCGACTCTGTGACCCATGGTGGTCTG
TTGGCCGCCTAAGACGGGAACCTCAGGTCAGGCGGGGCTACCCGCTGAGTT
>N43_B7
TCGAAGCCTCACAAGCAGTGTGACCCTGTGAATTTGTTTTACTACTCAGGGGTGGCTAGA
GTTGTTCGGCACCTCGGCCCCCCTCGTGTCGGGAGGCGGCCCACCCTGTGTGGTCTCCTC
TTGGCCCAATAACAAAACCCCGGCGCCGAACGCGCCAAGGAAAATGAAATTGTCTAGTGC
GCCCCCGTCGGCCCGGAGACGGTGCCCGTGCGGGTGGCGTTGCGACACACGTATCCGAAA
GACTCTCGGCAACGGATATCTCGGCTCTTGCATCGATGAAGAACGTAGCGAAATGCGATA
CTTGGTGTGAATTGCAGAATCCCGTGAACCATCGAGTCTTTGAACGCAAGTTGCGCCCGA
AGCCATTAGGCCGAGGGCACGCCTGCCTGGGTGTTGCACATCGTTGCCCCTGTTCC-TGG
CCATGTTCCAGGCACCAAGTGGGGCGAATGTTGGCTTCCCGTGAGCAGCGTCTCACGGTT
GGTCGAAAACTGAGTCCGCGGTGGAGGGCACCGTGATGGATGGTGGCTGAGTTAAAGCTC
GAGACCGATCGTGTGTGTCACCCCCACCAGCTTTGCGACTCTGTGACCCATGGTGGTCTG
TTGGCCGCCTAAGACGGGAACCTCAGGTCAGGCGGGGCTACCCGCTGAGTT
>N43_B8
TCGAAGCCTCACAAGCAGTGTGACCCTGTGAATTTGTTTTACTACTCAGGGGTGGCTAGA
GTTGTTCGGCACCTCGGCCCCCCTCGTGTCGGGAGGCGGCCCACCCTGTGTGGTCTCCTC
TTGGCCCAATAACAAAACCCCGGCGCCGAACGCGCCAAGGAAAATGAAATTGTCTAGTGC
GCCCCCGTCGGCCCGGAGACGGTGCCCGTGCGGGTGGCGTTGCGACACACGTATCCGAAA
GACTCTCGGCAACGGATATCTCGGCTCTTGCATCGATGAAGAACGTAGCGAAATGCGATA
CTTGGTGTGAATTGCAGAATCCCGTGAACCATCGAGTCTTTGAACGCAAGTTGCGCCCGA
AGCCATTAGGCCGAGGGCACGCCTGCCTGGGTGTTGCACATCGTTGCCCCTGTTCC-TGG
CCATGTTCCAGGCACCAAGTGGGGCGAATGTTGGCTTCCCGTGAGCAGCGTCTCACGGTT
GGTCGAAAACTGAGTCCGCGGTGGAGGGCACCGTGATGGATGGTGGCTGAGTTAAAGCTC
GAGACCGATCGTGTGTGTCACCCCCACCAGCTTTGCGACTCTGTGACCCATGGTGGTCTG
TTGGCCGCCTAAGACGGGAACCTCAGGTCAGGCGGGGCTACCCGCTGAGTT
>N43_B9
TCGAAGCCTCACAAGCAGTGTGACCCTGTGAATTTGTTTTACTACTCAGGGGTGGCTAGA
GTTGTTCGGCACCTCGGCCCCCCTCGTGTCGGGAGGCGGCCCACCCTGTGTGGTCTCCTC
TTGGCCCAATAACAAAACCCCGGCGCCGAACGCGCCAAGGAAAATGAAATTGTCTAGTGC
GCCCCCGTCGGCCCGGAGACGGTGCCCGTGCGGGTGGCGTTGCGACACACGTATCCGAAA
GACTCTCGGCAACGGATATCTCGGCTCTTGCATCGATGAAGAACGTAGCGAAATGCGATA
CTTGGTGTGAATTGCAGAATCCCGTGAACCATCGAGTCTTTGAACGCAAGTTGCGCCCGA
AGCCATTAGGCCGAGGGCACGCCTGCCTGGGTGTTGCACATCGTTGCCCCTGTTCC-TGG
CCATGTTCCAGGCACCAAGTGGGGCGAATGTTGGCTTCCCGTGAGCAGCGTCTCACGGTT
GGTCGAAAACTGAGTCCGCGGTGGAGGGCACCGTGATGGATGGTGGCTGAGTTAAAGCTC
GAGACCGATCGTGTGTGTCACCCCCACCAGCTTTGCGACTCTGTGACCCATGGTGGTCTG
TTGGCCGCCTAAGACGGGAACCTCAGGTCAGGCGGGGCTACCCGCTGAGTT
>N43_B10
TCGAAGCCTCACAAGCAGTGTGACCCTGTGAATTTGTTTTACTACTCAGGGGTGGCTAGA
GTTGTTCGGCACCTCGGCCCCCCTCGTGTCGGGAGGCGGCCCACCCTGTGTGGTCTCCTC
TTGGCCCAATAACAAAACCCCGGCGCCGAACGCGCCAAGGAAAATGAAATTGTCTAGTGC
GCCCCCGTCGGCCCGGAGACGGTGCCCGTGCGGGTGGCGTTGCGACACACGTATCCGAAA
GACTCTCGGCAACGGATATCTCGGCTCTTGCATCGATGAAGAACGTAGCGAAATGCGATA
CTTGGTGTGAATTGCAGAATCCCGTGAACCATCGAGTCTTTGAACGCAAGTTGCGCCCGA
AGCCATTAGGCCGAGGGCACGCCTGCCTGGGTGTTGCACATCGTTGCCCCTGTTCC-TGG
CCATGTTCCAGGCACCAAGTGGGGCGAATGTTGGCTTCCCGTGAGCAGCGTCTCACGGTT
GGTCGAAAACTGAGTCCGCGGTGGAGGGCACCGTGATGGATGGTGGCTGAGTTAAAGCTC
GAGACCGATCGTGTGTGTCACCCCCACCAGCTTTGCGACTCTGTGACCCATGGTGGTCTG
TTGGCCGCCTAAGACGGGAACCTCAGGTCAGGCGGGGCTACCCGCTGAGTT
>N43_F1
TCGAAGCCTCACAAGCAGTGTGACCCTGTGAATTTGTTTTACTACTCAGGGGTGGCTAGA
GTTGTTCGGCACCTCGGCCCCCCTCGTGTCGGGAGGCGGCCCACCCTGTGTGGTCTCCTC
TTGGCCCAATAACAAAACCCCGGCGCCGAACGCGCCAAGGAAAATGAAATTGTCTAGTGC
GCCCCCGTCGGCCCGGAGACGGTGCCCGTGCGGGTGGCGTTGCGACACACGTATCCGAAA
GACTCTCGGCAACGGATATCTCGGCTCTTGCATCGATGAAGAACGTAGCGAAATGCGATA
CTTGGTGTGAATTGCAGAATCCCGTGAACCATCGAGTCTTTGAACGCAAGTTGCGCCCGA
AGCCATTAGGCCGAGGGCACGCCTGCCTGGGTGTTGCACATCGTTGCCCCTGTTCC-TGG
CCATGTTCCAGGCACCAAGTGGGGCGAATGTTGGCTTCCCGTGAGCAGCGTCTCACGGTT
GGTCGAAAACTGAGTCCGCGGTGGAGGGCACCGTGATGGATGGTGGCTGAGTTAAAGCTC
GAGACCGATCGTGTGTGTCACCCCCACCAGCTTTGCGACTCTGTGACCCATGGTGGTCTG
TTGGCCGCCTAAGACGGGAACCTCAGGTCAGGCGGGGCTACCCGCTGAGTT
>N43_F2
TCGAAGCCTCACAAGCAGTGTGACCCTGTGAATTTGTTTTACTACTCAGGGGTGGCTAGA
GTTGTTCGGCACCTCGGCCCCCCTCGTGTCGGGAGGCGGCCCACCCTGTGTGGTCTCCTC
TTGGCCCAATAACAAAACCCCGGCGCCGAACGCGCCAAGGAAAATGAAATTGTCTAGTGC
GCCCCCGTCGGCCCGGAGACGGTGCCCGTGCGGGTGGCGTTGCGACACACGTATCCGAAA
GACTCTCGGCAACGGATATCTCGGCTCTTGCATCGATGAAGAACGTAGCGAAATGCGATA
CTTGGTGTGAATTGCAGAATCCCGTGAACCATCGAGTCTTTGAACGCAAGTTGCGCCCGA
AGCCATTAGGCCGAGGGCACGCCTGCCTGGGTGTTGCACATCGTTGCCCCTGTTCC-TGG
CCATGTTCCAGGCACCAAGTGGGGCGAATGTTGGCTTCCCGTGAGCAGCGTCTCACGGTT
GGTCGAAAACTGAGTCCGCGGTGGAGGGCACCGTGATGGATGGTGGCTGAGTTAAAGCTC
GAGACCGATCGTGTGTGTCACCCCCACCAGCTTTGCGACTCTGTGACCCATGGTGGTCTG
TTGGCCGCCTAAGACGGGAACCTCAGGTCAGGCGGGGCTACCCGCTGAGTT
>N43_F3
TCGAAGCCTCACAAGCAGTGTGACCCTGTGAATTTGTTTTACTACTCAGGGGTGGCTAGA
GTTGTTCGGCACCTCGGCCCCCCTCGTGTCGGGAGGCGGCCCACCCTGTGTGGTCTCCTC
TTGGCCCAATAACAAAACCCCGGCGCCGAACGCGCCAAGGAAAATGAAATTGTCTAGTGC
GCCCCCGTCGGCCCGGAGACGGTGCCCGTGCGGGTGGCGTTGCGACACACGTATCCGAAA
GACTCTCGGCAACGGATATCTCGGCTCTTGCATCGATGAAGAACGTAGCGAAATGCGATA
CTTGGTGTGAATTGCAGAATCCCGTGAACCATCGAGTCTTTGAACGCAAGTTGCGCCCGA
AGCCATTAGGCCGAGGGCACGCCTGCCTGGGTGTTGCACATCGTTGCCCCTGTTCC-TGG
CCATGTTCCAGGCACCAAGTGGGGCGAATGTTGGCTTCCCGTGAGCAGCGTCTCACGGTT
GGTCGAAAACTGAGTCCGCGGTGGAGGGCACCGTGATGGATGGTGGCTGAGTTAAAGCTC
GAGACCGATCGTGTGTGTCACCCCCACCAGCTTTGCGACTCTGTGACCCATGGTGGTCTG
TTGGCCGCCTAAGACGGGAACCTCAGGTCAGGCGGGGCTACCCGCTGAGTT
>N43_F4
TCGAAGCCTCACAAGCAGTGTGACCCTGTGAATTTGTTTTACTACTCAGGGGTGGCTAGA
GTTGTTCGGCACCTCGGCCCCCCTCGTGTCGGGAGGCGGCCCACCCTGTGTGGTCTCCTC
TTGGCCCAATAACAAAACCCCGGCGCCGAACGCGCCAAGGAAAATGAAATTGTCTAGTGC
GCCCCCGTCGGCCCGGAGACGGTGCCCGTGCGGGTGGCGTTGCGACACACGTATCCGAAA
GACTCTCGGCAACGGATATCTCGGCTCTTGCATCGATGAAGAACGTAGCGAAATGCGATA
CTTGGTGTGAATTGCAGAATCCCGTGAACCATCGAGTCTTTGAACGCAAGTTGCGCCCGA
AGCCATTAGGCCGAGGGCACGCCTGCCTGGGTGTTGCACATCGTTGCCCCTGTTCC-TGG
CCATGTTCCAGGCACCAAGTGGGGCGAATGTTGGCTTCCCGTGAGCAGCGTCTCACGGTT
GGTCGAAAACTGAGTCCGCGGTGGAGGGCACCGTGATGGATGGTGGCTGAGTTAAAGCTC
GAGACCGATCGTGTGTGTCACCCCCACCAGCTTTGCGACTCTGTGACCCATGGTGGTCTG
TTGGCCGCCTAAGACGGGAACCTCAGGTCAGGCGGGGCTACCCGCTGAGTT
>N43_F5
TCGAAGCCTCACAAGCAGTGTGACCCTGTGAATTTGTTTTACTACTCAGGGGTGGCTAGA
GTTGTTCGGCACCTCGGCCCCCCTCGTGTCGGGAGGCGGCCCACCCTGTGTGGTCTCCTC
TTGGCCCAATAACAAAACCCCGGCGCCGAACGCGCCAAGGAAAATGAAATTGTCTAGTGC
GCCCCCGTCGGCCCGGAGACGGTGCCCGTGCGGGTGGCGTTGCGACACACGTATCCGAAA
GACTCTCGGCAACGGATATCTCGGCTCTTGCATCGATGAAGAACGTAGCGAAATGCGATA
CTTGGTGTGAATTGCAGAATCCCGTGAACCATCGAGTCTTTGAACGCAAGTTGCGCCCGA
AGCCATTAGGCCGAGGGCACGCCTGCCTGGGTGTTGCACATCGTTGCCCCTGTTCC-TGG
CCATGTTCCAGGCACCAAGTGGGGCGAATGTTGGCTTCCCGTGAGCAGCGTCTCACGGTT
GGTCGAAAACTGAGTCCGCGGTGGAGGGCACCGTGATGGATGGTGGCTGAGTTAAAGCTC
GAGACCGATCGTGTGTGTCACCCCCACCAGCTTTGCGACTCTGTGACCCATGGTGGTCTG
TTGGCCGCCTAAGACGGGAACCTCAGGTCAGGCGGGGCTACCCGCTGAGTT
>N43_F6
TCGAAGCCTCACAAGCAGTGTGACCCTGTGAATTTGTTTTACTACTCAGGGGTGGCTAGA
GTTGTTCGGCACCTCGGCCCCCCTCGTGTCGGGAGGCGGCCCACCCTGTGTGGTCTCCTC
TTGGCCCAATAACAAAACCCCGGCGCCGAACGCGCCAAGGAAAATGAAATTGTCTAGTGC
GCCCCCGTCGGCCCGGAGACGGTGCCCGTGCGGGTGGCGTTGCGACACACGTATCCGAAA
GACTCTCGGCAACGGATATCTCGGCTCTTGCATCGATGAAGAACGTAGCGAAATGCGATA
CTTGGTGTGAATTGCAGAATCCCGTGAACCATCGAGTCTTTGAACGCAAGTTGCGCCCGA
AGCCATTAGGCCGAGGGCACGCCTGCCTGGGTGTTGCACATCGTTGCCCCTGTTCC-TGG
CCATGTTCCAGGCACCAAGTGGGGCGAATGTTGGCTTCCCGTGAGCAGCGTCTCACGGTT
GGTCGAAAACTGAGTCCGCGGTGGAGGGCACCGTGATGGATGGTGGCTGAGTTAAAGCTC
GAGACCGATCGTGTGTGTCACCCCCACCAGCTTTGCGACTCTGTGACCCATGGTGGTCTG
TTGGCCGCCTAAGACGGGAACCTCAGGTCAGGCGGGGCTACCCGCTGAGTT
>N43_F7
TCGAAGCCTCACAAGCAGTGTGACCCTGTGAATTTGTTTTACTACTCAGGGGTGGCTAGA
GTTGTTCGGCACCTCGGCCCCCCTCGTGTCGGGAGGCGGCCCACCCTGTGTGGTCTCCTC
TTGGCCCAATAACAAAACCCCGGCGCCGAACGCGCCAAGGAAAATGAAATTGTCTAGTGC
GCCCCCGTCGGCCCGGAGACGGTGCCCGTGCGGGTGGCGTTGCGACACACGTATCCGAAA
GACTCTCGGCAACGGATATCTCGGCTCTTGCATCGATGAAGAACGTAGCGAAATGCGATA
CTTGGTGTGAATTGCAGAATCCCGTGAACCATCGAGTCTTTGAACGCAAGTTGCGCCCGA
AGCCATTAGGCCGAGGGCACGCCTGCCTGGGTGTTGCACATCGTTGCCCCTGTTCC-TGG
CCATGTTCCAGGCACCAAGTGGGGCGAATGTTGGCTTCCCGTGAGCAGCGTCTCACGGTT
GGTCGAAAACTGAGTCCGCGGTGGAGGGCACCGTGATGGATGGTGGCTGAGTTAAAGCTC
GAGACCGATCGTGTGTGTCACCCCCACCAGCTTTGCGACTCTGTGACCCATGGTGGTCTG
TTGGCCGCCTAAGACGGGAACCTCAGGTCAGGCGGGGCTACCCGCTGAGTT
>N43_F8
TCGAAGCCTCACAAGCAGTGTGACCCTGTGAATTTGTTTTACTACTCAGGGGTGGCTAGA
GTTGTTCGGCACCTCGGCCCCCCTCGTGTCGGGAGGCGGCCCACCCTGTGTGGTCTCCTC
TTGGCCCAATAACAAAACCCCGGCGCCGAACGCGCCAAGGAAAATGAAATTGTCTAGTGC
GCCCCCGTCGGCCCGGAGACGGTGCCCGTGCGGGTGGCGTTGCGACACACGTATCCGAAA
GACTCTCGGCAACGGATATCTCGGCTCTTGCATCGATGAAGAACGTAGCGAAATGCGATA
CTTGGTGTGAATTGCAGAATCCCGTGAACCATCGAGTCTTTGAACGCAAGTTGCGCCCGA
AGCCATTAGGCCGAGGGCACGCCTGCCTGGGTGTTGCACATCGTTGCCCCTGTTCC-TGG
CCATGTTCCAGGCACCAAGTGGGGCGAATGTTGGCTTCCCGTGAGCAGCGTCTCACGGTT
GGTCGAAAACTGAGTCCGCGGTGGAGGGCACCGTGATGGATGGTGGCTGAGTTAAAGCTC
GAGACCGATCGTGTGTGTCACCCCCACCAGCTTTGCGACTCTGTGACCCATGGTGGTCTG
TTGGCCGCCTAAGACGGGAACCTCAGGTCAGGCGGGGCTACCCGCTGAGTT
>N43_F9
TCGAAGCCTCACAAGCAGTGTGACCCTGTGAATTTGTTTTACTACTCAGGGGTGGCTAGA
GTTGTTCGGCACCTCGGCCCCCCTCGTGTCGGGAGGCGGCCCACCCTGTGTGGTCTCCTC
TTGGCCCAATAACAAAACCCCGGCGCCGAACGCGCCAAGGAAAATGAAATTGTCTAGTGC
GCCCCCGTCGGCCCGGAGACGGTGCCCGTGCGGGTGGCGTTGCGACACACGTATCCGAAA
GACTCTCGGCAACGGATATCTCGGCTCTTGCATCGATGAAGAACGTAGCGAAATGCGATA
CTTGGTGTGAATTGCAGAATCCCGTGAACCATCGAGTCTTTGAACGCAAGTTGCGCCCGA
AGCCATTAGGCCGAGGGCACGCCTGCCTGGGTGTTGCACATCGTTGCCCCTGTTCC-TGG
CCATGTTCCAGGCACCAAGTGGGGCGAATGTTGGCTTCCCGTGAGCAGCGTCTCACGGTT
GGTCGAAAACTGAGTYCGCGGTGGAGGGCACCGTGATGGATGGTGGCTGAGTTAAAGCTC
GAGACCGATCGTGTGTGTCACCCCCACCAGCTTTGCGACTCTGTGACCCATGGTGGTCTG
TTGGCCGCCTAAGACGGGAACCTCAGGTCAGGCGGGGCTACCCGCTGAGTT
>N43_F10
TCGAAGCCTCACAAGCAGTGTGACCCTGTGAATTTGTTTTACTACTCAGGGGTGGCTAGA
GTTGTTCGGCACCTCGGCCCCCCTCGTGTCGGGAGGCGGCCCACCCTGTGTGGTCTCCTC
TTGGCCCAATAACAAAACCCCGGCGCCGAACGCGCCAAGGAAAATGAAATTGTCTAGTGC
GCCCCCGTCGGCCCGGAGACGGTGCCCGTGCGGGTGGCGTTGCGACACACGTATCCGAAA
GACTCTCGGCAACGGATATCTCGGCTCTTGCATCGATGAAGAACGTAGCGAAATGCGATA
CTTGGTGTGAATTGCAGAATCCCGTGAACCATCGAGTCTTTGAACGCAAGTTGCGCCCGA
AGCCATTAGGCCGAGGGCACGCCTGCCTGGGTGTTGCACATCGTTGCCCCTGTTCC-TGG
CCATGTTCCAGGCACCAAGTGGGGCGAATGTTGGCTTCCCGTGAGCAGCGTCTCACGGTT
GGTCGAAAACTGAGTCCGCGGTGGAGGGCACCGTGATGGATGGTGGCTGAGTTAAAGCTC
GAGACCGATCGTGTGTGTCACCCCCACCAGCTTTGCGACTCTGTGACCCATGGTGGTCTG
TTGGCCGCCTAAGACGGGAACCTCAGGTCAGGCGGGGCTACCCGCTGAGTT
>N43_G1
TCGAAGCCTCACAAGCAGTGTGACCCTGTGAATTTGTTTTACTACTCAGGGGTGGCTAGA
GTTGTTCGGCACCTCGGCCCCCCTCGTGTCGGGAGGCGGCCCACCCTGTGTGGTCTCCTC
TTGGCCCAATAACAAAACCCCGGCGCCGAACGCGCCAAGGAAAATGAAATTGTCTAGTGC
GCCCCCGTCGGCCCGGAGACGGTGCCCGTGCGGGTGGCGTTGCGACACACGTATCCGAAA
GACTCTCGGCAACGGATATCTCGGCTCTTGCATCGATGAAGAACGTAGCGAAATGCGATA
CTTGGTGTGAATTGCAGAATCCCGTGAACCATCGAGTCTTTGAACGCAAGTTGCGCCCGA
AGCCATTAGGCCGAGGGCACGCCTGCCTGGGTGTTGCACATCGTTGCCCCTGTTCC-TGG
CCATGTTCCAGGCACCAAGTGGGGCGAATGTTGGCTTCCCGTGAGCAGCGTCTCACGGTT
GGTCGAAAACTGAGTCCGCGGTGGAGGGCACCGTGATGGATGGTGGCTGAGTTAAAGCTC
GAGACCGATCGTGTGTGTCACCCCCACCAGCTTTGCGACTCTGTGACCCATGGTGGTCTG
TTGGCCGCCTAAGACGGGAACCTCAGGTCAGGCGGGGCTACCCGCTGAGTT
>N43_G2
TCGAAGCCTCACAAGCAGTGTGACCCTGTGAATTTGTTTTACTACTCAGGGGTGGCTAGA
GTTGTTCGGCACCTCGGCCCCCCTCGTGTCGGGAGGCGGCCCACCCTGTGTGGTCTCCTC
TTGGCCCAATAACAAAACCCCGGCGCCGAACGCGCCAAGGAAAATGAAATTGTCTAGTGC
GCCCCCGTCGGCCCGGAGACGGTGCCCGTGCGGGTGGCGTTGCGACACACGTATCCGAAA
GACTCTCGGCAACGGATATCTCGGCTCTTGCATCGATGAAGAACGTAGCGAAATGCGATA
CTTGGTGTGAATTGCAGAATCCCGTGAACCATCGAGTCTTTGAACGCAAGTTGCGCCCGA
AGCCATTAGGCCGAGGGCACGCCTGCCTGGGTGTTGCACATCGTTGCCCCTGTTCC-TGG
CCATGTTCCAGGCACCAAGTGGGGCGAATGTTGGCTTCCCGTGAGCAGCGTCTCACGGTT
GGTCGAAAACTGAGTCCGCGGTGGAGGGCACCGTGATGGATGGTGGCTGAGTTAAAGCTC
GAGACCGATCGTGTGTGTCACCCCCACCAGCTTTGCGACTCTGTGACCCATGGTGGTCTG
TTGGCCGCCTAAGACGGGAACCTCAGGTCAGGCGGGGCTACCCGCTGAGTT
>N43_G6
TCGAAGCCTCACAAGCAGTGTGACCCTGTGAATTTGTTTTACTACTCAGGGGTGGCTAGA
GTTGTTCGGCACCTCGGCCCCCCTCGTGTCGGGAGGCGGCCCACCCTGTGTGGTCTCCTC
TTGGCCCAATAACAAAACCCCGGCGCCGAACGCGCCAAGGAAAATGAAATTGTCTAGTGC
GCCCCCGTCGGCCCGGAGACGGTGCCCGTGCGGGTGGCGTTGCGACACACGTATCCGAAA
GACTCTCGGCAACGGATATCTCGGCTCTTGCATCGATGAAGAACGTAGCGAAATGCGATA
CTTGGTGTGAATTGCAGAATCCCGTGAACCATCGAGTCTTTGAACGCAAGTTGCGCCCGA
AGCCATTAGGCCGAGGGCACGCCTGCCTGGGTGTTGCACATCGTTGCCCCTGTTCC-TGG
CCATGTTCCAGGCACCAAGTGGGGCGAATGTTGGCTTCCCGTGAGCAGCGTCTCACGGTT
GGTCGAAAACTGAGTCCGCGGTGGAGGGCACCGTGATGGATGGTGGCTGAGTTAAAGCTC
GAGACCGATCGTGTGTGTCACCCCCACCAGCTTTGCGACTCTGTGACCCATGGTGGTCTG
TTGGCCGCCTAAGACGGGAACCTCAGGTCAGGCGGGGCTACCCGCTGAGTT
>N43_G7
TCGAAGCCTCACAAGCAGTGTGACCCTGTGAATTTGTTTTACTACTCAGGGGTGGCTAGA
GTTGTTCGGCACCTCGGCCCCCCTCGTGTCGGGAGGCGGCCCACCCTGTGTGGTCTCCTC
TTGGCCCAATAACAAAACCCCGGCGCCGAACGCGCCAAGGAAAATGAAATTGTCTAGTGC
GCCCCCGTCGGCCCGGAGACGGTGCCCGTGCGGGTGGCGTTGCGACACACGTATCCGAAA
GACTCTCGGCAACGGATATCTCGGCTCTTGCATCGATGAAGAACGTAGCGAAATGCGATA
CTTGGTGTGAATTGCAGAATCCCGTGAACCATCGAGTCTTTGAACGCAAGTTGCGCCCGA
AGCCATTAGGCCGAGGGCACGCCTGCCTGGGTGTTGCACATCGTTGCCCCTGTTCC-TGG
CCATGTTCCAGGCACCAAGTGGGGCGAATGTTGGCTTCCCGTGAGCAGCGTCTCACGGTT
GGTCGAAAACTGAGTCCGCGGTGGAGGGCACCGTGATGGATGGTGGCTGAGTTAAAGCTC
GAGACCGATCGTGTGTGTCACCCCCACCAGCTTTGCGACTCTGTGACCCATGGTGGTCTG
TTGGCCGCCTAAGACGGGAACCTCAGGTCAGGCGGGGCTACCCGCTGAGTT
>N43_G8
TCGAAGCGTCACAAGCAGTGTGACCCTGTGAATTTGTTTTACTACTCAGGGGTGGCTAGA
GTTGTTCGGCACCTCGGCCCCCCTCGTGTCGGGAGGCGGCCCACCCTGTGTGGTCTCCTC
TTGGCCCAATAACAAAACCCCGGCGCCGAACGCGCCAAGGAAAATGAAATTGTCTAGTGC
GCCCCCGTCGGCCCGGAGACGGTGCCCGTGCGGGTGGCGTTGCGACACACGTATCCGAAA
GACTCTCGGCAACGGATATCTCGGCTCTTGCATCGATGAAGAACGTAGCGAAATGCGATA
CTTGGTGTGAATTGCAGAATCCCGTGAACCATCGAGTCTTTGAACGCAAGTTGCGCCCGA
AGCCATTAGGCCGAGGGCACGCCTGCCTGGGTGTTGCACATCGTTGCCCCTGTTCC-TGG
CCATGTTCCAGGCACCAAGTGGGGCGAATGTTGGCTTCCCGTGAGCAGCGTCTCACGGTT
GGTCGAAAACTGAGTYCGCGGTGGAGGGCACCGTGATGGATGGTGGCTGAGTTAAAGCTC
GAGACCGATCGTGTGTGTCACCCCCACCAGCTTTGCGACTCTGTGACCCATGGTGGTCTG
TTGGCCGCCTAAGACGGGAACCTCAGGTCAGGCGGGGCTACCCGCTGAGTT
>N43_G9
TCGAAGCCTCACAAGCAGTGTGACCCTGTGAATTTGTTTTACTACTCAGGGGTGGCTAGA
GTTGTTCGGCACCTCGGCCCCCCTCGTGTCGGGAGGCGGCCCACCCTGTGTGGTCTCCTC
TTGGCCCAATAACAAAACCCCGGCGCCGAACGCGCCAAGGAAAATGAAATTGTCTAGTGC
GCCCCCGTCGGCCCGGAGACGGTGCCCGTGCGGGTGGCGTTGCGACACACGTATCCGAAA
GACTCTCGGCAACGGATATCTCGGCTCTTGCATCGATGAAGAACGTAGCGAAATGCGATA
CTTGGTGTGAATTGCAGAATCCCGTGAACCATCGAGTCTTTGAACGCAAGTTGCGCCCGA
AGCCATTAGGCCGAGGGCACGCCTGCCTGGGTGTTGCACATCGTTGCCCCTGTTCC-TGG
CCATGTTCCAGGCACCAAGTGGGGCGAATGTTGGCTTCCCGTGAGCAGCGTCTCACGGTT
GGTCGAAAACTGAGTCCGCGGTGGAGGGCACCGTGATGGATGGTGGCTGAGTTAAAGCTC
GAGACCGATCGTGTGTGTCACCCCCACCAGCTTTGCGACTCTGTGACCCATGGTGGTCTG
TTGGCCGCCTAAGACGGGAACCTCAGGTCAGGCGGGGCTACCCGCTGAGTT
>N43_G10
TCGAAGCCTCACAAGCAGTGTGACCCTGTGAATTTGTTTTACTACTCAGGGGTGGCTAGA
GTTGTTCGGCACCTCGGCCCCCCTCGTGTCGGGAGGCGGCCCACCCTGTGTGGTCTCCTC
TTGGCCCAATAACAAAACCCCGGCGCCGAACGCGCCAAGGAAAATGAAATTGTCTAGTGC
GCCCCCGTCGGCCCGGAGACGGTGCCCGTGCGGGTGGCGTTGCGACACACGTATCCGAAA
GACTCTCGGCAACGGATATCTCGGCTCTTGCATCGATGAAGAACGTAGCGAAATGCGATA
CTTGGTGTGAATTGCAGAATCCCGTGAACCATCGAGTCTTTGAACGCAAGTTGCGCCCGA
AGCCATTAGGCCGAGGGCACGCCTGCCTGGGTGTTGCACATCGTTGCCCCTGTTCC-TGG
CCATGTTCCAGGCACCAAGTGGGGCGAATGTTGGCTTCCCGTGAGCAGCGTCTCACGGTT
GGTCGAAAACTGAGTCCGCGGTGGAGGGCACCGTGATGGATGGTGGCTGAGTTAAAGCTC
GAGACCGATCGTGTGTGTCACCCCCACCAGCTTTGCGACTCTGTGACCCATGGTGGTCTG
TTGGCCGCCTAAGACGGGAACCTCAGGTCAGGCGGGGCTACCCGCTGAGTT
>N43_G19
TCGAAGCGTCACAAGCAGTGTGACCCTGTGAATTTGTTTTACTACTCAGGGGTGGCTAGA
GTTGTTCGGCACCTCGGCCCCCCTCGTGTCGGGAGGCGGCCCACCCTGTGTGGTCTCCTC
TTGGCCCAATAACAAAACCCCGGCGCCGAACGCGCCAAGGAAAATGAAATTGTCTAGTGC
GCCCCCGTCGGCCCGGAGACGGTGCCCGTGCGGGTGGCGTTGCGACACACGTATCCGAAA
GACTCTCGGCAACGGATATCTCGGCTCTTGCATCGATGAAGAACGTAGCGAAATGCGATA
CTTGGTGTGAATTGCAGAATCCCGTGAACCATCGAGTCTTTGAACGCAAGTTGCGCCCGA
AGCCATTAGGCCGAGGGCACGCCTGCCTGGGTGTTGCACATCGTTGCCCCTGTTCC-TGG
CCATGTTCCAGGCACCAAGTGGGGCGAATGTTGGCTTCCCGTGAGCAGCGTCTCACGGTT
GGTCGAAAACTGAGTYCGCGGTGGAGGGCACCGTGATGGATGGTGGCTGAGTTAAAGCTC
GAGACCGATCGTGTGTGTCACCCCCACCAGCTTTGCGACTCTGTGACCCATGGTGGTCTG
TTGGCCGCCTAAGACGGGAACCTCAGGTCAGGCGGGGCTACCCGCTGAGTT
>N43_G26
TCGAAGCCTCACAAGCAGTGTGACCCTGTGAATTTGTTTTACTACTCAGGGGTGGCTAGA
GTTGTTCGGCACCTCGGCCCCCCTCGTGTCGGGAGGCGGCCCACCCTGTGTGGTCTCCTC
TTGGCCCAATAACAAAACCCCGGCGCCGAACGCGCCAAGGAAAATGAAATTGTCTAGTGC
GCCCCCGTCGGCCCGGAGACGGTGCCCGTGCGGGTGGCGTTGCGACACACGTATCCGAAA
GACTCTCGGCAACGGATATCTCGGCTCTTGCATCGATGAAGAACGTAGCGAAATGCGATA
CTTGGTGTGAATTGCAGAATCCCGTGAACCATCGAGTCTTTGAACGCAAGTTGCGCCCGA
AGCCATTAGGCCGAGGGCACGCCTGCCTGGGTGTTGCACATCGTTGCCCCTGTTCC-TGG
CCATGTTCCAGGCACCAAGTGGGGCGAATGTTGGCTTCCCGTGAGCAGCGTCTCACGGTT
GGTCGAAAACTGAGTCCGCGGTGGAGGGCACCGTGATGGATGGTGGCTGAGTTAAAGCTC
GAGACCGATCGTGTGTGTCACCCCCACCAGCTTTGCGACTCTGTGACCCATGGTGGTCTG
TTGGCCGCCTAAGACGGGAACCTCAGGTCAGGCGGGGCTACCCGCTGAGTT
>N43_G29
TCGAAGCCTCACAAGCAGTGTGACCCTGTGAATTTGTTTTACTACTCAGGGGTGGCTAGA
GTTGTTCGGCACCTCGGCCCCCCTCGTGTCGGGAGGCGGCCCACCCTGTGTGGTCTCCTC
TTGGCCCAATAACAAAACCCCGGCGCCGAACGCGCCAAGGAAAATGAAATTGTCTAGTGC
GCCCCCGTCGGCCCGGAGACGGTGCCCGTGCGGGTGGCGTTGCGACACACGTATCCGAAA
GACTCTCGGCAACGGATATCTCGGCTCTTGCATCGATGAAGAACGTAGCGAAATGCGATA
CTTGGTGTGAATTGCAGAATCCCGTGAACCATCGAGTCTTTGAACGCAAGTTGCGCCCGA
AGCCATTAGGCCGAGGGCACGCCTGCCTGGGTGTTGCACATCGTTGCCCCTGTTCC-TGG
CCATGTTCCAGGCACCAAGTGGGGCGAATGTTGGCTTCCCGTGAGCAGCGTCTCACGGTT
GGTCGAAAACTGAGTCCGCGGTGGAGGGCACCGTGATGGATGGTGGCTGAGTTAAAGCTC
GAGACCGATCGTGTGTGTCACCCCCACCAGCTTTGCGACTCTGTGACCCATGGTGGTCTG
TTGGCCGCCTAAGACGGGAACCTCAGGTCAGGCGGGGCTACCCGCTGAGTT
>N43_L1
TCGAAGCCTCACAAGCAGTGTGACCCTGTGAATTTGTTTTACTACTCAGGGGTGGCTAGA
GTTGTTCGGCACCTCGGCCCCCCTCGTGTCGGGAGGCGGCCCACCCTGTGTGGTCTCCTC
TTGGCCCAATAACAAAACCCCGGCGCCGAACGCGCCAAGGAAAATGAAATTGTCTAGTGC
GCCCCCGTCGGCCCGGAGACGGTGCCCGTGCGGGTGGCGTTGCGACACACGTATCCGAAA
GACTCTCGGCAACGGATATCTCGGCTCTTGCATCGATGAAGAACGTAGCGAAATGCGATA
CTTGGTGTGAATTGCAGAATCCCGTGAACCATCGAGTCTTTGAACGCAAGTTGCGCCCGA
AGCCATTAGGCCGAGGGCACGCCTGCCTGGGTGTTGCACATCGTTGCCCCTGTTCC-TGG
CCATGTTCCAGGCACCAAGTGGGGCGAATGTTGGCTTCCCGTGAGCAGCGTCTCACGGTT
GGTCGAAAACTGAGTCCGCGGTGGAGGGCACCGTGATGGATGGTGGCTGAGTTAAAGCTC
GAGACCGATCGTGTGTGTCACCCCCACCAGCTTTGCGACTCTGTGACCCATGGTGGTCTG
TTGGCCGCCTAAGACGGGAACCTCAGGTCAGGCGGGGCTACCCGCTGAGTT
>N43_L2
TCGAAGCCTCACAAGCAGTGTGACCCTGTGAATTTGTTTTACTACTCAGGGGTGGCTAGA
GTTGTTCGGCACCTCGGCCCCCCTCGTGTCGGGAGGCGGCCCACCCTGTGTGGTCTCCTC
TTGGCCCAATAACAAAACCCCGGCGCCGAACGCGCCAAGGAAAATGAAATTGTCTAGTGC
GCCCCCGTCGGCCCGGAGACGGTGCCCGTGCGGGTGGCGTTGCGACACACGTATCCGAAA
GACTCTCGGCAACGGATATCTCGGCTCTTGCATCGATGAAGAACGTAGCGAAATGCGATA
CTTGGTGTGAATTGCAGAATCCCGTGAACCATCGAGTCTTTGAACGCAAGTTGCGCCCGA
AGCCATTAGGCCGAGGGCACGCCTGCCTGGGTGTTGCACATCGTTGCCCCTGTTCC-TGG
CCATGTTCCAGGCACCAAGTGGGGCGAATGTTGGCTTCCCGTGAGCAGCGTCTCACGGTT
GGTCGAAAACTGAGTCCGCGGTGGAGGGCACCGTGATGGATGGTGGCTGAGTTAAAGCTC
GAGACCGATCGTGTGTGTCACCCCCACCAGCTTTGCGACTCTGTGACCCATGGTGGTCTG
TTGGCCGCCTAAGACGGGAACCTCAGGTCAGGCGGGGCTACCCGCTGAGTT
>N43_L3
TCGAAGCCTCACAAGCAGTGTGACCCTGTGAATTTGTTTTACTACTCAGGGGTGGCTAGA
GTTGTTCGGCACCTCGGCCCCCCTCGTGTCGGGAGGCGGCCCACCCTGTGTGGTCTCCTC
TTGGCCCAATAACAAAACCCCGGCGCCGAACGCGCCAAGGAAAATGAAATTGTCTAGTGC
GCCCCCGTCGGCCCGGAGACGGTGCCCGTGCGGGTGGCGTTGCGACACACGTATCCGAAA
GACTCTCGGCAACGGATATCTCGGCTCTTGCATCGATGAAGAACGTAGCGAAATGCGATA
CTTGGTGTGAATTGCAGAATCCCGTGAACCATCGAGTCTTTGAACGCAAGTTGCGCCCGA
AGCCATTAGGCCGAGGGCACGCCTGCCTGGGTGTTGCACATCGTTGCCCCTGTTCC-TGG
CCATGTTCCAGGCACCAAGTGGGGCGAATGTTGGCTTCCCGTGAGCAGCGTCTCACGGTT
GGTCGAAAACTGAGTYCGCGGTGGAGGGCACCGTGATGGATGGTGGCTGAGTTAAAGCTC
GAGACCGATCGTGTGTGTCACCCCCACCAGCTTTGCGACTCTGTGACCCATGGTGGTCTG
TTGGCCGCCTAAGACGGGAACCTCAGGTCAGGCGGGGCTACCCGCTGAGTT
>N43_L4
TCGAAGCCTCACAAGCAGTGTGACCCTGTGAATTTGTTTTACTACTCAGGGGTGGCTAGA
GTTGTTCGGCACCTCGGCCCCCCTCGTGTCGGGAGGCGGCCCACCCTGTGTGGTCTCCTC
TTGGCCCAATAACAAAACCCCGGCGCCGAACGCGCCAAGGAAAATGAAATTGTCTAGTGC
GCCCCCGTCGGCCCGGAGACGGTGCCCGTGCGGGTGGCGTTGCGACACACGTATCCGAAA
GACTCTCGGCAACGGATATCTCGGCTCTTGCATCGATGAAGAACGTAGCGAAATGCGATA
CTTGGTGTGAATTGCAGAATCCCGTGAACCATCGAGTCTTTGAACGCAAGTTGCGCCCGA
AGCCATTAGGCCGAGGGCACGCCTGCCTGGGTGTTGCACATCGTTGCCCCTGTTCC-TGG
CCATGTTCCAGGCACCAAGTGGGGCGAATGTTGGCTTCCCGTGAGCAGCGTCTCACGGTT
GGTCGAAAACTGAGTCCGCGGTGGAGGGCACCGTGATGGATGGTGGCTGAGTTAAAGCTC
GAGACCGATCGTGTGTGTCACCCCCACCAGCTTTGCGACTCTGTGACCCATGGTGGTCTG
TTGGCCGCCTAAGACGGGAACCTCAGGTCAGGCGGGGCTACCCGCTGAGTT
>N43_L5
TCGAAGCCTCACAAGCAGTGTGACCCTGTGAATTTGTTTTACTACTCAGGGGTGGCTAGA
GTTGTTCGGCACCTCGGCCCCCCTCGTGTCGGGAGGCGGCCCACCCTGTGTGGTCTCCTC
TTGGCCCAATAACAAAACCCCGGCGCCGAACGCGCCAAGGAAAATGAAATTGTCTAGTGC
GCCCCCGTCGGCCCGGAGACGGTGCCCGTGCGGGTGGCGTTGCGACACACGTATCCGAAA
GACTCTCGGCAACGGATATCTCGGCTCTTGCATCGATGAAGAACGTAGCGAAATGCGATA
CTTGGTGTGAATTGCAGAATCCCGTGAACCATCGAGTCTTTGAACGCAAGTTGCGCCCGA
AGCCATTAGGCCGAGGGCACGCCTGCCTGGGTGTTGCACATCGTTGCCCCTGTTCC-TGG
CCATGTTCCAGGCACCAAGTGGGGCGAATGTTGGCTTCCCGTGAGCAGCGTCTCACGGTT
GGTCGAAAACTGAGTTCGCGGTGGAGGGCACCGTGATGGATGGTGGCTGAGTTAAAGCTC
GAGACCGATCGTGTGTGTCACCCCCACCAGCTTTGCGACTCTGTGACCCATGGTGGTCTG
TTGGCCGCCTAAGACGGGAACCTCAGGTCAGGCGGGGCTACCCGCTGAGTT
>N43_L6
TCGAAGCCTCACAAGCAGTGTGACCCTGTGAATTTGTTTTACTACTCAGGGGTGGCTAGA
GTTGTTCGGCACCTCGGCCCCCCTCGTGTCGGGAGGCGGCCCACCCTGTGTGGTCTCCTC
TTGGCCCAATAACAAAACCCCGGCGCCGAACGCGCCAAGGAAAATGAAATTGTCTAGTGC
GCCCCCGTCGGCCCGGAGACGGTGCCCGTGCGGGTGGCGTTGCGACACACGTATCCGAAA
GACTCTCGGCAACGGATATCTCGGCTCTTGCATCGATGAAGAACGTAGCGAAATGCGATA
CTTGGTGTGAATTGCAGAATCCCGTGAACCATCGAGTCTTTGAACGCAAGTTGCGCCCGA
AGCCATTAGGCCGAGGGCACGCCTGCCTGGGTGTTGCACATCGTTGCCCCTGTTCC-TGG
CCATGTTCCAGGCACCAAGTGGGGCGAATGTTGGCTTCCCGTGAGCAGCGTCTCACGGTT
GGTCGAAAACTGAGTYCGCGGTGGAGGGCACCGTGATGGATGGTGGCTGAGTTAAAGCTC
GAGACCGATCGTGTGTGTCACCCCCACCAGCTTTGCGACTCTGTGACCCATGGTGGTCTG
TTGGCCGCCTAAGACGGGAACCTCAGGTCAGGCGGGGCTACCCGCTGAGTT
>N43_L7
TCGAAGCCTCACAAGCAGTGTGACCCTGTGAATTTGTTTTACTACTCAGGGGTGGCTAGA
GTTGTTCGGCACCTCGGCCCCCCTCGTGTCGGGAGGCGGCCCACCCTGTGTGGTCTCCTC
TTGGCCCAATAACAAAACCCCGGCGCCGAACGCGCCAAGGAAAATGAAATTGTCTAGTGC
GCCCCCGTCGGCCCGGAGACGGTGCCCGTGCGGGTGGCGTTGCGACACACGTATCCGAAA
GACTCTCGGCAACGGATATCTCGGCTCTTGCATCGATGAAGAACGTAGCGAAATGCGATA
CTTGGTGTGAATTGCAGAATCCCGTGAACCATCGAGTCTTTGAACGCAAGTTGCGCCCGA
AGCCATTAGGCCGAGGGCACGCCTGCCTGGGTGTTGCACATCGTTGCCCCTGTTCC-TGG
CCATGTTCCAGGCACCAAGTGGGGCGAATGTTGGCTTCCCGTGAGCAGCGTCTCACGGTT
GGTCGAAAACTGAGTYCGCGGTGGAGGGCACCGTGATGGATGGTGGCTGAGTTAAAGCTC
GAGACCGATCGTGTGTGTCACCCCCACCAGCTTTGCGACTCTGTGACCCATGGTGGTCTG
TTGGCCGCCTAAGACGGGAACCTCAGGTCAGGCGGGGCTACCCGCTGAGTT
>N43_L8
TCGAAGCCTCACAAGCAGTGTGACCCTGTGAATTTGTTTTACTACTCAGGGGTGGCTAGA
GTTGTTCGGCACCTCGGCCCCCCTCGTGTCGGGAGGCGGCCCACCCTGTGTGGTCTCCTC
TTGGCCCAATAACAAAACCCCGGCGCCGAACGCGCCAAGGAAAATGAAATTGTCTAGTGC
GCCCCCGTCGGCCCGGAGACGGTGCCCGTGCGGGTGGCGTTGCGACACACGTATCCGAAA
GACTCTCGGCAACGGATATCTCGGCTCTTGCATCGATGAAGAACGTAGCGAAATGCGATA
CTTGGTGTGAATTGCAGAATCCCGTGAACCATCGAGTCTTTGAACGCAAGTTGCGCCCGA
AGCCATTAGGCCGAGGGCACGCCTGCCTGGGTGTTGCACATCGTTGCCCCTGTTCC-TGG
CCATGTTCCAGGCACCAAGTGGGGCGAATGTTGGCTTCCCGTGAGCAGCGTCTCACGGTT
GGTCGAAAACTGAGTCCGCGGTGGAGGGCACCGTGATGGATGGTGGCTGAGTTAAAGCTC
GAGACCGATCGTGTGTGTCACCCCCACCAGCTTTGCGACTCTGTGACCCATGGTGGTCTG
TTGGCCGCCTAAGACGGGAACCTCAGGTCAGGCGGGGCTACCCGCTGAGTT
>N43_L9
TCGAAGCCTCACAAGCAGTGTGACCCTGTGAATTTGTTTTACTACTCAGGGGTGGCTAGA
GTTGTTCGGCACCTCGGCCCCCCTCGTGTCGGGAGGCGGCCCACCCTGTGTGGTCTCCTC
TTGGCCCAATAACAAAACCCCGGCGCCGAACGCGCCAAGGAAAATGAAATTGTCTAGTGC
GCCCCCGTCGGCCCGGAGACGGTGCCCGTGCGGGTGGCGTTGCGACACACGTATCCGAAA
GACTCTCGGCAACGGATATCTCGGCTCTTGCATCGATGAAGAACGTAGCGAAATGCGATA
CTTGGTGTGAATTGCAGAATCCCGTGAACCATCGAGTCTTTGAACGCAAGTTGCGCCCGA
AGCCATTAGGCCGAGGGCACGCCTGCCTGGGTGTTGCACATCGTTGCCCCTGTTCC-TGG
CCATGTTCCAGGCACCAAGTGGGGCGAATGTTGGCTTCCCGTGAGCAGCGTCTCACGGTT
GGTCGAAAACTGAGTYCGCGGTGGAGGGCACCGTGATGGATGGTGGCTGAGTTAAAGCTC
GAGACCGATCGTGTGTGTCACCCCCACCAGCTTTGCGACTCTGTGACCCATGGTGGTCTG
TTGGCCGCCTAAGACGGGAACCTCAGGTCAGGCGGGGCTACCCGCTGAGTT
>N43_L10
TCGAAGCCTCACAAGCAGTGTGACCCTGTGAATTTGTTTTACTACTCAGGGGTGGCTAGA
GTTGTTCGGCACCTCGGCCCCCCTCGTGTCGGGAGGCGGCCCACCCTGTGTGGTCTCCTC
TTGGCCCAATAACAAAACCCCGGCGCCGAACGCGCCAAGGAAAATGAAATTGTCTAGTGC
GCCCCCGTCGGCCCGGAGACGGTGCCCGTGCGGGTGGCGTTGCGACACACGTATCCGAAA
GACTCTCGGCAACGGATATCTCGGCTCTTGCATCGATGAAGAACGTAGCGAAATGCGATA
CTTGGTGTGAATTGCAGAATCCCGTGAACCATCGAGTCTTTGAACGCAAGTTGCGCCCGA
AGCCATTAGGCCGAGGGCACGCCTGCCTGGGTGTTGCACATCGTTGCCCCTGTTCC-TGG
CCATGTTCCAGGCACCAAGTGGGGCGAATGTTGGCTTCCCGTGAGCAGCGTCTCACGGTT
GGTCGAAAACTGAGTCCGCGGTGGAGGGCACCGTGATGGATGGTGGCTGAGTTAAAGCTC
GAGACCGATCGTGTGTGTCACCCCCACCAGCTTTGCGACTCTGTGACCCATGGTGGTCTG
TTGGCCGCCTAAGACGGGAACCTCAGGTCAGGCGGGGCTACCCGCTGAGTT
>N43_N1
TCGAAGCCTCACAAGCAGTGTGACCCTGTGAATTTGTTTTACTACTCAGGGGTGGCTAGA
GTTGTTCGGCACCTCGGCCCCCCTCGTGTCGGGAGGCGGCCCACCCTGTGTGGTCTCCTC
TTGGCCCAATAACAAAACCCCGGCGCCGAACGCGCCAAGGAAAATGAAATTGTCTAGTGC
GCCCCCGTCGGCCCGGAGACGGTGCCCGTGCGGGTGGCGTTGCGACACACGTATCCGAAA
GACTCTCGGCAACGGATATCTCGGCTCTTGCATCGATGAAGAACGTAGCGAAATGCGATA
CTTGGTGTGAATTGCAGAATCCCGTGAACCATCGAGTCTTTGAACGCAAGTTGCGCCCGA
AGCCATTAGGCCGAGGGCACGCCTGCCTGGGTGTTGCACATCGTTGCCCCTGTTCC-TGG
CCATGTTCCAGGCACCAAGTGGGGCGAATGTTGGCTTCCCGTGAGCAGCGTCTCACGGTT
GGTCGAAAACTGAGTYCGCGGTGGAGGGCACCGTGATGGATGGTGGCTGAGTTAAAGCTC
GAGACCGATCGTGTGTGTCACCCCCACCAGCTTTGCGACTCTGTGACCCATGGTGGTCTG
TTGGCCGCCTAAGACGGGAACCTCAGGTCAGGCGGGGCTACCCGCTGAGTT
>N43_N2
TCGAAGCCTCACAAGCAGTGTGACCCTGTGAATTTGTTTTACTACTCAGGGGTGGCTAGA
GTTGTTCGGCACCTCGGCCCCCCTCGTGTCGGGAGGCGGCCCACCCTGTGTGGTCTCCTC
TTGGCCCAATAACAAAACCCCGGCGCCGAACGCGCCAAGGAAAATGAAATTGTCTAGTGC
GCCCCCGTCGGCCCGGAGACGGTGCCCGTGCGGGTGGCGTTGCGACACACGTATCCGAAA
GACTCTCGGCAACGGATATCTCGGCTCTTGCATCGATGAAGAACGTAGCGAAATGCGATA
CTTGGTGTGAATTGCAGAATCCCGTGAACCATCGAGTCTTTGAACGCAAGTTGCGCCCGA
AGCCATTAGGCCGAGGGCACGCCTGCCTGGGTGTTGCACATCGTTGCCCCTGTTCC-TGG
CCATGTTCCAGGCACCAAGTGGGGCGAATGTTGGCTTCCCGTGAGCAGCGTCTCACGGTT
GGTCGAAAACTGAGTCCGCGGTGGAGGGCACCGTGATGGATGGTGGCTGAGTTAAAGCTC
GAGACCGATCGTGTGTGTCACCCCCACCAGCTTTGCGACTCTGTGACCCATGGTGGTCTG
TTGGCCGCCTAAGACGGGAACCTCAGGTCAGGCGGGGCTACCCGCTGAGTT
>N43_N3
TCGAAGCCTCACAAGCAGTGTGACCCTGTGAATTTGTTTTACTACTCAGGGGTGGCTAGA
GTTGTTCGGCACCTCGGCCCCCCTCGTGTCGGGAGGCGGCCCACCCTGTGTGGTCTCCTC
TTGGCCCAATAACAAAACCCCGGCGCCGAACGCGCCAAGGAAAATGAAATTGTCTAGTGC
GCCCCCGTCGGCCCGGAGACGGTGCCCGTGCGGGTGGCGTTGCGACACACGTATCCGAAA
GACTCTCGGCAACGGATATCTCGGCTCTTGCATCGATGAAGAACGTAGCGAAATGCGATA
CTTGGTGTGAATTGCAGAATCCCGTGAACCATCGAGTCTTTGAACGCAAGTTGCGCCCGA
AGCCATTAGGCCGAGGGCACGCCTGCCTGGGTGTTGCACATCGTTGCCCCTGTTCC-TGG
CCATGTTCCAGGCACCAAGTGGGGCGAATGTTGGCTTCCCGTGAGCAGCGTCTCACGGTT
GGTCGAAAACTGAGTYCGCGGTGGAGGGCACCGTGATGGATGGTGGCTGAGTTAAAGCTC
GAGACCGATCGTGTGTGTCACCCCCACCAGCTTTGCGACTCTGTGACCCATGGTGGTCTG
TTGGCCGCCTAAGACGGGAACCTCAGGTCAGGCGGGGCTACCCGCTGAGTT
>N43_N4
TCGAAGCCTCACAAGCAGTGTGACCCTGTGAATTTGTTTTACTACTCAGGGGTGGCTAGA
GTTGTTCGGCACCTCGGCCCCCCTCGTGTCGGGAGGCGGCCCACCCTGTGTGGTCTCCTC
TTGGCCCAATAACAAAACCCCGGCGCCGAACGCGCCAAGGAAAATGAAATTGTCTAGTGC
GCCCCCGTCGGCCCGGAGACGGTGCCCGTGCGGGTGGCGTTGCGACACACGTATCCGAAA
GACTCTCGGCAACGGATATCTCGGCTCTTGCATCGATGAAGAACGTAGCGAAATGCGATA
CTTGGTGTGAATTGCAGAATCCCGTGAACCATCGAGTCTTTGAACGCAAGTTGCGCCCGA
AGCCATTAGGCCGAGGGCACGCCTGCCTGGGTGTTGCACATCGTTGCCCCTGTTCC-TGG
CCATGTTCCAGGCACCAAGTGGGGCGAATGTTGGCTTCCCGTGAGCAGCGTCTCACGGTT
GGTCGAAAACTGAGTCCGCGGTGGAGGGCACCGTGATGGATGGTGGCTGAGTTAAAGCTC
GAGACCGATCGTGTGTGTCACCCCCACCAGCTTTGCGACTCTGTGACCCATGGTGGTCTG
TTGGCCGCCTAAGACGGGAACCTCAGGTCAGGCGGGGCTACCCGCTGAGTT
>N43_N5
TCGAAGCCTCACAAGCAGTGTGACCCTGTGAATTTGTTTTACTACTCAGGGGTGGCTAGA
GTTGTTCGGCACCTCGGCCCCCCTCGTGTCGGGAGGCGGCCCACCCTGTGTGGTCTCCTC
TTGGCCCAATAACAAAACCCCGGCGCCGAACGCGCCAAGGAAAATGAAATTGTCTAGTGC
GCCCCCGTCGGCCCGGAGACGGTGCCCGTGCGGGTGGCGTTGCGACACACGTATCCGAAA
GACTCTCGGCAACGGATATCTCGGCTCTTGCATCGATGAAGAACGTAGCGAAATGCGATA
CTTGGTGTGAATTGCAGAATCCCGTGAACCATCGAGTCTTTGAACGCAAGTTGCGCCCGA
AGCCATTAGGCCGAGGGCACGCCTGCCTGGGTGTTGCACATCGTTGCCCCTGTTCC-TGG
CCATGTTCCAGGCACCAAGTGGGGCGAATGTTGGCTTCCCGTGAGCAGCGTCTCACGGTT
GGTCGAAAACTGAGTCCGCGGTGGAGGGCACCGTGATGGATGGTGGCTGAGTTAAAGCTC
GAGACCGATCGTGTGTGTCACCCCCACCAGCTTTGCGACTCTGTGACCCATGGTGGTCTG
TTGGCCGCCTAAGACGGGAACCTCAGGTCAGGCGGGGCTACCCGCTGAGTT
>N43_N6
TCGAAGCCTCACAAGCAGTGTGACCCTGTGAATTTGTTTTACTACTCAGGGGTGGCTAGA
GTTGTTCGGCACCTCGGCCCCCCTCGTGTCGGGAGGCGGCCCACCCTGTGTGGTCTCCTC
TTGGCCCAATAACAAAACCCCGGCGCCGAACGCGCCAAGGAAAATGAAATTGTCTAGTGC
GCCCCCGTCGGCCCGGAGACGGTGCCCGTGCGGGTGGCGTTGCGACACACGTATCCGAAA
GACTCTCGGCAACGGATATCTCGGCTCTTGCATCGATGAAGAACGTAGCGAAATGCGATA
CTTGGTGTGAATTGCAGAATCCCGTGAACCATCGAGTCTTTGAACGCAAGTTGCGCCCGA
AGCCATTAGGCCGAGGGCACGCCTGCCTGGGTGTTGCACATCGTTGCCCCTGTTCC-TGG
CCATGTTCCAGGCACCAAGTGGGGCGAATGTTGGCTTCCCGTGAGCAGCGTCTCACGGTT
GGTCGAAAACTGAGTCYGCGGTGGAGGGCACCGTGATGGATGGTGGCTGAGTTAAAGCTC
GAGACCGATCGTGTGTGTCACCCCCACCAGCTTTGCGACTCTGTGACCCATGGTGGTCTG
TTGGCCGCCTAAGACGGGAACCTCAGGTCAGGCGGGGCTACCCGCTGAGTT
>N43_N7
TCGAAGCCTCACAAGCAGTGTGACCCTGTGAATTTGTTTTACTACTCAGGGGTGGCTAGA
GTTGTTCGGCACCTCGGCCCCCCTCGTGTCGGGAGGCGGCCCACCCTGTGTGGTCTCCTC
TTGGCCCAATAACAAAACCCCGGCGCCGAACGCGCCAAGGAAAATGAAATTGTCTAGTGC
GCCCCCGTCGGCCCGGAGACGGTGCCCGTGCGGGTGGCGTTGCGACACACGTATCCGAAA
GACTCTCGGCAACGGATATCTCGGCTCTTGCATCGATGAAGAACGTAGCGAAATGCGATA
CTTGGTGTGAATTGCAGAATCCCGTGAACCATCGAGTCTTTGAACGCAAGTTGCGCCCGA
AGCCATTAGGCCGAGGGCACGCCTGCCTGGGTGTTGCACATCGTTGCCCCTGTTCC-TGG
CCATGTTCCAGGCACCAAGTGGGGCGAATGTTGGCTTCCCGTGAGCAGCGTCTCACGGTT
GGTCGAAAACTGAGTCYGCGGTGGAGGGCACCGTGATGGATGGTGGCTGAGTTAAAGCTC
GAGACCGATCGTGTGTGTCACCCCCACCAGCTTTGCGACTCTGTGACCCATGGTGGTCTG
TTGGCCGCCTAAGACGGGAACCTCAGGTCAGGCGGGGCTACCCGCTGAGTT
>N43_N8
TCGAAGCCTCACAAGCAGTGTGACCCTGTGAATTTGTTTTACTACTCAGGGGTGGCTAGA
GTTGTTCGGCACCTCGGCCCCCCTCGTGTCGGGAGGCGGCCCACCCTGTGTGGTCTCCTC
TTGGCCCAATAACAAAACCCCGGCGCCGAACGCGCCAAGGAAAATGAAATTGTCTAGTGC
GCCCCCGTCGGCCCGGAGACGGTGCCCGTGCGGGTGGCGTTGCGACACACGTATCCGAAA
GACTCTCGGCAACGGATATCTCGGCTCTTGCATCGATGAAGAACGTAGCGAAATGCGATA
CTTGGTGTGAATTGCAGAATCCCGTGAACCATCGAGTCTTTGAACGCAAGTTGCGCCCGA
AGCCATTAGGCCGAGGGCACGCCTGCCTGGGTGTTGCACATCGTTGCCCCTGTTCC-TGG
CCATGTTCCAGGCACCAAGTGGGGCGAATGTTGGCTTCCCGTGAGCAGCGTCTCACGGTT
GGTCGAAAACTGAGTYCGCGGTGGAGGGCACCGTGATGGATGGTGGCTGAGTTAAAGCTC
GAGACCGATCGTGTGTGTCACCCCCACCAGCTTTGCGACTCTGTGACCCATGGTGGTCTG
TTGGCCGCCTAAGACGGGAACCTCAGGTCAGGCGGGGCTACCCGCTGAGTT
>N43_N9
TCGAAGCCTCACAAGCAGTGTGACCCTGTGAATTTGTTTTACTACTCAGGGGTGGCTAGA
GTTGTTCGGCACCTCGGCCCCCCTCGTGTCGGGAGGCGGCCCACCCTGTGTGGTCTCCTC
TTGGCCCAATAACAAAACCCCGGCGCCGAACGCGCCAAGGAAAATGAAATTGTCTAGTGC
GCCCCCGTCGGCCCGGAGACGGTGCCCGTGCGGGTGGCGTTGCGACACACGTATCCGAAA
GACTCTCGGCAACGGATATCTCGGCTCTTGCATCGATGAAGAACGTAGCGAAATGCGATA
CTTGGTGTGAATTGCAGAATCCCGTGAACCATCGAGTCTTTGAACGCAAGTTGCGCCCGA
AGCCATTAGGCCGAGGGCACGCCTGCCTGGGTGTTGCACATCGTTGCCCCTGTTCC-TGG
CCATGTTCCAGGCACCAAGTGGGGCGAATGTTGGCTTCCCGTGAGCAGCGTCTCACGGTT
GGTCGAAAACTGAGTYCGCGGTGGAGGGCACCGTGATGGATGGTGGCTGAGTTAAAGCTC
GAGACCGATCGTGTGTGTCACCCCCACCAGCTTTGCGACTCTGTGACCCATGGTGGTCTG
TTGGCCGCCTAAGACGGGAACCTCAGGTCAGGCGGGGCTACCCGCTGAGTT
>N43_N10
TCGAAGCCTCACAAGCAGTGTGACCCTGTGAATTTGTTTTACTACTCAGGGGTGGCTAGA
GTTGTTCGGCACCTCGGCCCCCCTCGTGTCGGGAGGCGGCCCACCCTGTGTGGTCTCCTC
TTGGCCCAATAACAAAACCCCGGCGCCGAACGCGCCAAGGAAAATGAAATTGTCTAGTGC
GCCCCCGTCGGCCCGGAGACGGTGCCCGTGCGGGTGGCGTTGCGACACACGTATCCGAAA
GACTCTCGGCAACGGATATCTCGGCTCTTGCATCGATGAAGAACGTAGCGAAATGCGATA
CTTGGTGTGAATTGCAGAATCCCGTGAACCATCGAGTCTTTGAACGCAAGTTGCGCCCGA
AGCCATTAGGCCGAGGGCACGCCTGCCTGGGTGTTGCACATCGTTGCCCCTGTTCC-TGG
CCATGTTCCAGGCACCAAGTGGGGCGAATGTTGGCTTCCCGTGAGCAGCGTCTCACGGTT
GGTCGAAAACTGAGTYCGCGGTGGAGGGCACCGTGATGGATGGTGGCTGAGTTAAAGCTC
GAGACCGATCGTGTGTGTCACCCCCACCAGCTTTGCGACTCTGTGACCCATGGTGGTCTG
TTGGCCGCCTAAGACGGGAACCTCAGGTCAGGCGGGGCTACCCGCTGAGTT
>N43_P1
TCGAAGCCTCACAAGCAGTGTGACCCTGTGAATTTGTTTTACTACTCAGGGGTGGCTAGA
GTTGTTCGGCACCTCGGCCCCCCTCGTGTCGGGAGGCGGCCCACCCTGTGTGGTCTCCTC
TTGGCCCAATAACAAAACCCCGGCGCCGAACGCGCCAAGGAAAATGAAATTGTCTAGTGC
GCCCCCGTCGGCCCGGAGACGGTGCCCGTGCGGGTGGCGTTGCGACACACGTATCCGAAA
GACTCTCGGCAACGGATATCTCGGCTCTTGCATCGATGAAGAACGTAGCGAAATGCGATA
CTTGGTGTGAATTGCAGAATCCCGTGAACCATCGAGTCTTTGAACGCAAGTTGCGCCCGA
AGCCATTAGGCCGAGGGCACGCCTGCCTGGGTGTTGCACATCGTTGCCCCTGTTCC-TGG
CCATGTTCCAGGCACCAAGTGGGGCGAATGTTGGCTTCCCGTGAGCAGCGTCTCACGGTT
GGTCGAAAACTGAGTCCGCGGTGGAGGGCACCGTGATGGATGGTGGCTGAGTTAAAGCTC
GAGACCGATCGTGTGTGTCACCCCCACCAGCTTTGCGACTCTGTGACCCATGGTGGTCTG
TTGGCCGCCTAAGACGGGAACCTCAGGTCAGGCGGGGCTACCCGCTGAGTT
>N43_P2
TCGAAGCCTCACAAGCAGTGTGACCCTGTGAATTTGTTTTACTACTCAGGGGTGGCTAGA
GTTGTTCGGCACCTCGGCCCCCCTCGTGTCGGGAGGCGGCCCACCCTGTGTGGTCTCCTC
TTGGCCCAATAACAAAACCCCGGCGCCGAACGCGCCAAGGAAAATGAAATTGTCTAGTGC
GCCCCCGTCGGCCCGGAGACGGTGCCCGTGCGGGTGGCGTTGCGACACACGTATCCGAAA
GACTCTCGGCAACGGATATCTCGGCTCTTGCATCGATGAAGAACGTAGCGAAATGCGATA
CTTGGTGTGAATTGCAGAATCCCGTGAACCATCGAGTCTTTGAACGCAAGTTGCGCCCGA
AGCCATTAGGCCGAGGGCACGCCTGCCTGGGTGTTGCACATCGTTGCCCCTGTTCC-TGG
CCATGTTCCAGGCACCAAGTGGGGCGAATGTTGGCTTCCCGTGAGCAGCGTCTCACGGTT
GGTCGAAAACTGAGTCCGCGGTGGAGGGCACCGTGATGGATGGTGGCTGAGTTAAAGCTC
GAGACCGATCGTGTGTGTCACCCCCACCAGCTTTGCGACTCTGTGACCCATGGTGGTCTG
TTGGCCGCCTAAGACGGGAACCTCAGGTCAGGCGGGGCTACCCGCTGAGTT
>N43_P3
TCGAAGCCTCACAAGCAGTGTGACCCTGTGAATTTGTTTTACTACTCAGGGGTGGCTAGA
GTTGTTCGGCACCTCGGCCCCCCTCGTGTCGGGAGGCGGCCCACCCTGTGTGGTCTCCTC
TTGGCCCAATAACAAAACCCCGGCGCCGAACGCGCCAAGGAAAATGAAATTGTCTAGTGC
GCCCCCGTCGGCCCGGAGACGGTGCCCGTGCGGGTGGCGTTGCGACACACGTATCCGAAA
GACTCTCGGCAACGGATATCTCGGCTCTTGCATCGATGAAGAACGTAGCGAAATGCGATA
CTTGGTGTGAATTGCAGAATCCCGTGAACCATCGAGTCTTTGAACGCAAGTTGCGCCCGA
AGCCATTAGGCCGAGGGCACGCCTGCCTGGGTGTTGCACATCGTTGCCCCTGTTCC-TGG
CCATGTTCCAGGCACCAAGTGGGGCGAATGTTGGCTTCCCGTGAGCAGCGTCTCACGGTT
GGTCGAAAACTGAGTCCGCGGTGGAGGGCACCGTGATGGATGGTGGCTGAGTTAAAGCTC
GAGACCGATCGTGTGTGTCACCCCCACCAGCTTTGCGACTCTGTGACCCATGGTGGTCTG
TTGGCCGCCTAAGACGGGAACCTCAGGTCAGGCGGGGCTACCCGCTGAGTT
>N43_P4
TCGAAGCCTCACAAGCAGTGTGACCCTGTGAATTTGTTTTACTACTCAGGGGTGGCTAGA
GTTGTTCGGCACCTCGGCCCCCCTCGTGTCGGGAGGCGGCCCACCCTGTGTGGTCTCCTC
TTGGCCCAATAACAAAACCCCGGCGCCGAACGCGCCAAGGAAAATGAAATTGTCTAGTGC
GCCCCCGTCGGCCCGGAGACGGTGCCCGTGCGGGTGGCGTTGCGACACACGTATCCGAAA
GACTCTCGGCAACGGATATCTCGGCTCTTGCATCGATGAAGAACGTAGCGAAATGCGATA
CTTGGTGTGAATTGCAGAATCCCGTGAACCATCGAGTCTTTGAACGCAAGTTGCGCCCGA
AGCCATTAGGCCGAGGGCACGCCTGCCTGGGTGTTGCACATCGTTGCCCCTGTTCC-TGG
CCATGTTCCAGGCACCAAGTGGGGCGAATGTTGGCTTCCCGTGAGCAGCGTCTCACGGTT
GGTCGAAAACTGAGTCCGCGGTGGAGGGCACCGTGATGGATGGTGGCTGAGTTAAAGCTC
GAGACCGATCGTGTGTGTCACCCCCACCAGCTTTGCGACTCTGTGACCCATGGTGGTCTG
TTGGCCGCCTAAGACGGGAACCTCAGGTCAGGCGGGGCTACCCGCTGAGTT
>N43_P5
TCGAAGCCTCACAAGCAGTGTGACCCTGTGAATTTGTTTTACTACTCAGGGGTGGCTAGA
GTTGTTCGGCACCTCGGCCCCCCTCGTGTCGGGAGGCGGCCCACCCTGTGTGGTCTCCTC
TTGGCCCAATAACAAAACCCCGGCGCCGAACGCGCCAAGGAAAATGAAATTGTCTAGTGC
GCCCCCGTCGGCCCGGAGACGGTGCCCGTGCGGGTGGCGTTGCGACACACGTATCCGAAA
GACTCTCGGCAACGGATATCTCGGCTCTTGCATCGATGAAGAACGTAGCGAAATGCGATA
CTTGGTGTGAATTGCAGAATCCCGTGAACCATCGAGTCTTTGAACGCAAGTTGCGCCCGA
AGCCATTAGGCCGAGGGCACGCCTGCCTGGGTGTTGCACATCGTTGCCCCTGTTCC-TGG
CCATGTTCCAGGCACCAAGTGGGGCGAATGTTGGCTTCCCGTGAGCAGCGTCTCACGGTT
GGTCGAAAACTGAGTCCGCGGTGGAGGGCACCGTGATGGATGGTGGCTGAGTTAAAGCTC
GAGACCGATCGTGTGTGTCACCCCCACCAGCTTTGCGACTCTGTGACCCATGGTGGTCTG
TTGGCCGCCTAAGACGGGAACCTCAGGTCAGGCGGGGCTACCCGCTGAGTT
>N43_P6
TCGAAGCCTCACAAGCAGTGTGACCCTGTGAATTTGTTTTACTACTCAGGGGTGGCTAGA
GTTGTTCGGCACCTCGGCCCCCCTCGTGTCGGGAGGCGGCCCACCCTGTGTGGTCTCCTC
TTGGCCCAATAACAAAACCCCGGCGCCGAACGCGCCAAGGAAAATGAAATTGTCTAGTGC
GCCCCCGTCGGCCCGGAGACGGTGCCCGTGCGGGTGGCGTTGCGACACACGTATCCGAAA
GACTCTCGGCAACGGATATCTCGGCTCTTGCATCGATGAAGAACGTAGCGAAATGCGATA
CTTGGTGTGAATTGCAGAATCCCGTGAACCATCGAGTCTTTGAACGCAAGTTGCGCCCGA
AGCCATTAGGCCGAGGGCACGCCTGCCTGGGTGTTGCACATCGTTGCCCCTGTTCC-TGG
CCATGTTCCAGGCACCAAGTGGGGCGAATGTTGGCTTCCCGTGAGCAGCGTCTCACGGTT
GGTCGAAAACTGAGTCCGCGGTGGAGGGCACCGTGATGGATGGTGGCTGAGTTAAAGCTC
GAGACCGATCGTGTGTGTCACCCCCACCAGCTTTGCGACTCTGTGACCCATGGTGGTCTG
TTGGCCGCCTAAGACGGGAACCTCAGGTCAGGCGGGGCTACCCGCTGAGTT
>N43_P7
TCGAAGCCTCACAAGCAGTGTGACCCTGTGAATTTGTTTTACTACTCAGGGGTGGCTAGA
GTTGTTCGGCACCTCGGCCCCCCTCGTGTCGGGAGGCGGCCCACCCTGTGTGGTCTCCTC
TTGGCCCAATAACAAAACCCCGGCGCCGAACGCGCCAAGGAAAATGAAATTGTCTAGTGC
GCCCCCGTCGGCCCGGAGACGGTGCCCGTGCGGGTGGCGTTGCGACACACGTATCCGAAA
GACTCTCGGCAACGGATATCTCGGCTCTTGCATCGATGAAGAACGTAGCGAAATGCGATA
CTTGGTGTGAATTGCAGAATCCCGTGAACCATCGAGTCTTTGAACGCAAGTTGCGCCCGA
AGCCATTAGGCCGAGGGCACGCCTGCCTGGGTGTTGCACATCGTTGCCCCTGTTCC-TGG
CCATGTTCCAGGCACCAAGTGGGGCGAATGTTGGCTTCCCGTGAGCAGCGTCTCACGGTT
GGTCGAAAACTGAGTCCGCGGTGGAGGGCACCGTGATGGATGGTGGCTGAGTTAAAGCTC
GAGACCGATCGTGTGTGTCACCCCCACCAGCTTTGCGACTCTGTGACCCATGGTGGTCTG
TTGGCCGCCTAAGACGGGAACCTCAGGTCAGGCGGGGCTACCCGCTGAGTT
>N43_P8
TCGAAGCCTCACAAGCAGTGTGACCCTGTGAATTTGTTTTACTACTCAGGGGTGGCTAGA
GTTGTTCGGCACCTCGGCCCCCCTCGTGTCGGGAGGCGGCCCACCCTGTGTGGTCTCCTC
TTGGCCCAATAACAAAACCCCGGCGCCGAACGCGCCAAGGAAAATGAAATTGTCTAGTGC
GCCCCCGTCGGCCCGGAGACGGTGCCCGTGCGGGTGGCGTTGCGACACACGTATCCGAAA
GACTCTCGGCAACGGATATCTCGGCTCTTGCATCGATGAAGAACGTAGCGAAATGCGATA
CTTGGTGTGAATTGCAGAATCCCGTGAACCATCGAGTCTTTGAACGCAAGTTGCGCCCGA
AGCCATTAGGCCGAGGGCACGCCTGCCTGGGTGTTGCACATCGTTGCCCCTGTTCC-TGG
CCATGTTCCAGGCACCAAGTGGGGCGAATGTTGGCTTCCCGTGAGCAGCGTCTCACGGTT
GGTCGAAAACTGAGTCCGCGGTGGAGGGCACCGTGATGGATGGTGGCTGAGTTAAAGCTC
GAGACCGATCGTGTGTGTCACCCCCACCAGCTTTGCGACTCTGTGACCCATGGTGGTCTG
TTGGCCGCCTAAGACGGGAACCTCAGGTCAGGCGGGGCTACCCGCTGAGTT
>N43_P9
TCGAAGCCTCACAAGCAGTGTGACCCTGTGAATTTGTTTTACTACTCAGGGGTGGCTAGA
GTTGTTCGGCACCTCGGCCCCCCTCGTGTCGGGAGGCGGCCCACCCTGTGTGGTCTCCTC
TTGGCCCAATAACAAAACCCCGGCGCCGAACGCGCCAAGGAAAATGAAATTGTCTAGTGC
GCCCCCGTCGGCCCGGAGACGGTGCCCGTGCGGGTGGCGTTGCGACACACGTATCCGAAA
GACTCTCGGCAACGGATATCTCGGCTCTTGCATCGATGAAGAACGTAGCGAAATGCGATA
CTTGGTGTGAATTGCAGAATCCCGTGAACCATCGAGTCTTTGAACGCAAGTTGCGCCCGA
AGCCATTAGGCCGAGGGCACGCCTGCCTGGGTGTTGCACATCGTTGCCCCTGTTCC-TGG
CCATGTTCCAGGCACCAAGTGGGGCGAATGTTGGCTTCCCGTGAGCAGCGTCTCACGGTT
GGTCGAAAACTGAGTCCGCGGTGGAGGGCACCGTGATGGATGGTGGCTGAGTTAAAGCTC
GAGACCGATCGTGTGTGTCACCCCCACCAGCTTTGCGACTCTGTGACCCATGGTGGTCTG
TTGGCCGCCTAAGACGGGAACCTCAGGTCAGGCGGGGCTACCCGCTGAGTT
>N43_P21
TCGAAGCCTCACAAGCAGTGTGACCCTGTGAATTTGTTTTACTACTCAGGGGTGGCTAGA
GTTGTTCGGCACCTCGGCCCCCCTCGTGTCGGGAGGCGGCCCACCCTGTGTGGTCTCCTC
TTGGCCCAATAACAAAACCCCGGCGCCGAACGCGCCAAGGAAAATGAAATTGTCTAGTGC
GCCCCCGTCGGCCCGGAGACGGTGCCCGTGCGGGTGGCGTTGCGACACACGTATCCGAAA
GACTCTCGGCAACGGATATCTCGGCTCTTGCATCGATGAAGAACGTAGCGAAATGCGATA
CTTGGTGTGAATTGCAGAATCCCGTGAACCATCGAGTCTTTGAACGCAAGTTGCGCCCGA
AGCCATTAGGCCGAGGGCACGCCTGCCTGGGTGTTGCACATCGTTGCCCCTGTTCC-TGG
CCATGTTCCAGGCACCAAGTGGGGCGAATGTTGGCTTCCCGTGAGCAGCGTCTCACGGTT
GGTCGAAAACTGAGTCCGCGGTGGAGGGCACCGTGATGGATGGTGGCTGAGTTAAAGCTC
GAGACCGATCGTGTGTGTCACCCCCACCAGCTTTGCGACTCTGTGACCCATGGTGGTCTG
TTGGCCGCCTAAGACGGGAACCTCAGGTCAGGCGGGGCTACCCGCTGAGTT
>N43_S1
TCGAAGCCTCACAAGCAGTGTGACCCTGTGAATTTGTTTTACTACTCAGGGGTGGCTAGA
GTTGTTCGGCACCTCGGCCCCCCTCGTGTCGGGAGGCGGCCCACCCTGTGTGGTCTCCTC
TTGGCCCAATAACAAAACCCCGGCGCCGAACGCGCCAAGGAAAATGAAATTGTCTAGTGC
GCCCCCGTCGGCCCGGAGACGGTGCCCGTGCGGGTGGCGTTGCGACACACGTATCCGAAA
GACTCTCGGCAACGGATATCTCGGCTCTTGCATCGATGAAGAACGTAGCGAAATGCGATA
CTTGGTGTGAATTGCAGAATCCCGTGAACCATCGAGTCTTTGAACGCAAGTTGCGCCCGA
AGCCATTAGGCCGAGGGCACGCCTGCCTGGGTGTTGCACATCGTTGCCCCTGTTCC-TGG
CCATGTTCCAGGCACCAAGTGGGGCGAATGTTGGCTTCCCGTGAGCAGCGTCTCACGGTT
GGTCGAAAACTGAGTCCGCGGTGGAGGGCACCGTGATGGATGGTGGCTGAGTTAAAGCTC
GAGACCGATCGTGTGTGTCACCCCCACCAGCTTTGCGACTCTGTGACCCATGGTGGTCTG
TTGGCCGCCTAAGACGGGAACCTCAGGTCAGGCGGGGCTACCCGCTGAGTT
>N43_S2
TCGAAGCCTCACAAGCAGTGTGACCCTGTGAATTTGTTTTACTACTCAGGGGTGGCTAGA
GTTGTTCGGCACCTCGGCCCCCCTCGTGTCGGGAGGCGGCCCACCCTGTGTGGTCTCCTC
TTGGCCCAATAACAAAACCCCGGCGCCGAACGCGCCAAGGAAAATGAAATTGTCTAGTGC
GCCCCCGTCGGCCCGGAGACGGTGCCCGTGCGGGTGGCGTTGCGACACACGTATCCGAAA
GACTCTCGGCAACGGATATCTCGGCTCTTGCATCGATGAAGAACGTAGCGAAATGCGATA
CTTGGTGTGAATTGCAGAATCCCGTGAACCATCGAGTCTTTGAACGCAAGTTGCGCCCGA
AGCCATTAGGCCGAGGGCACGCCTGCCTGGGTGTTGCACATCGTTGCCCCTGTTCC-TGG
CCATGTTCCAGGCACCAAGTGGGGCGAATGTTGGCTTCCCGTGAGCAGCGTCTCACGGTT
GGTCGAAAACTGAGTCCGCGGTGGAGGGCACCGTGATGGATGGTGGCTGAGTTAAAGCTC
GAGACCGATCGTGTGTGTCACCCCCACCAGCTTTGCGACTCTGTGACCCATGGTGGTCTG
TTGGCCGCCTAAGACGGGAACCTCAGGTCAGGCGGGGCTACCCGCTGAGTT
>N43_S3
TCGAAGCCTCACAAGCAGTGTGACCCTGTGAATTTGTTTTACTACTCAGGGGTGGCTAGA
GTTGTTCGGCACCTCGGCCCCCCTCGTGTCGGGAGGCGGCCCACCCTGTGTGGTCTCCTC
TTGGCCCAATAACAAAACCCCGGCGCCGAACGCGCCAAGGAAAATGAAATTGTCTAGTGC
GCCCCCGTCGGCCCGGAGACGGTGCCCGTGCGGGTGGCGTTGCGACACACGTATCCGAAA
GACTCTCGGCAACGGATATCTCGGCTCTTGCATCGATGAAGAACGTAGCGAAATGCGATA
CTTGGTGTGAATTGCAGAATCCCGTGAACCATCGAGTCTTTGAACGCAAGTTGCGCCCGA
AGCCATTAGGCCGAGGGCACGCCTGCCTGGGTGTTGCACATCGTTGCCCCTGTTCC-TGG
CCATGTTCCAGGCACCAAGTGGGGCGAATGTTGGCTTCCCGTGAGCAGCGTCTCACGGTT
GGTCGAAAACTGAGTCCGCGGTGGAGGGCACCGTGATGGATGGTGGCTGAGTTAAAGCTC
GAGACCGATCGTGTGTGTCACCCCCACCAGCTTTGCGACTCTGTGACCCATGGTGGTCTG
TTGGCCGCCTAAGACGGGAACCTCAGGTCAGGCGGGGCTACCCGCTGAGTT
>N43_S4
TCGAAGCCTCACAAGCAGTGTGACCCTGTGAATTTGTTTTACTACTCAGGGGTGGCTAGA
GTTGTTCGGCACCTCGGCCCCCCTCGTGTCGGGAGGCGGCCCACCCTGTGTGGTCTCCTC
TTGGCCCAATAACAAAACCCCGGCGCCGAACGCGCCAAGGAAAATGAAATTGTCTAGTGC
GCCCCCGTCGGCCCGGAGACGGTGCCCGTGCGGGTGGCGTTGCGACACACGTATCCGAAA
GACTCTCGGCAACGGATATCTCGGCTCTTGCATCGATGAAGAACGTAGCGAAATGCGATA
CTTGGTGTGAATTGCAGAATCCCGTGAACCATCGAGTCTTTGAACGCAAGTTGCGCCCGA
AGCCATTAGGCCGAGGGCACGCCTGCCTGGGTGTTGCACATCGTTGCCCCTGTTCC-TGG
CCATGTTCCAGGCACCAAGTGGGGCGAATGTTGGCTTCCCGTGAGCAGCGTCTCACGGTT
GGTCGAAAACTGAGTCCGCGGTGGAGGGCACCGTGATGGATGGTGGCTGAGTTAAAGCTC
GAGACCGATCGTGTGTGTCACCCCCACCAGCTTTGCGACTCTGTGACCCATGGTGGTCTG
TTGGCCGCCTAAGACGGGAACCTCAGGTCAGGCGGGGCTACCCGCTGAGTT
>N43_S5
TCGAAGCCTCACAAGCAGTGTGACCCTGTGAATTTGTTTTACTACTCAGGGGTGGCTAGA
GTTGTTCGGCACCTCGGCCCCCCTCGTGTCGGGAGGCGGCCCACCCTGTGTGGTCTCCTC
TTGGCCCAATAACAAAACCCCGGCGCCGAACGCGCCAAGGAAAATGAAATTGTCTAGTGC
GCCCCCGTCGGCCCGGAGACGGTGCCCGTGCGGGTGGCGTTGCGACACACGTATCCGAAA
GACTCTCGGCAACGGATATCTCGGCTCTTGCATCGATGAAGAACGTAGCGAAATGCGATA
CTTGGTGTGAATTGCAGAATCCCGTGAACCATCGAGTCTTTGAACGCAAGTTGCGCCCGA
AGCCATTAGGCCGAGGGCACGCCTGCCTGGGTGTTGCACATCGTTGCCCCTGTTCC-TGG
CCATGTTCCAGGCACCAAGTGGGGCGAATGTTGGCTTCCCGTGAGCAGCGTCTCACGGTT
GGTCGAAAACTGAGTYCGCGGTGGAGGGCACCGTGATGGATGGTGGCTGAGTTAAAGCTC
GAGACCGATCGTGTGTGTCACCCCCACCAGCTTTGCGACTCTGTGACCCATGGTGGTCTG
TTGGCCGCCTAAGACGGGAACCTCAGGTCAGGCGGGGCTACCCGCTGAGTT
>N43_S6
TCGAAGCCTCACAAGCAGTGTGACCCTGTGAATTTGTTTTACTACTCAGGGGTGGCTAGA
GTTGTTCGGCACCTCGGCCCCCCTCGTGTCGGGAGGCGGCCCACCCTGTGTGGTCTCCTC
TTGGCCCAATAACAAAACCCCGGCGCCGAACGCGCCAAGGAAAATGAAATTGTCTAGTGC
GCCCCCGTCGGCCCGGAGACGGTGCCCGTGCGGGTGGCGTTGCGACACACGTATCCGAAA
GACTCTCGGCAACGGATATCTCGGCTCTTGCATCGATGAAGAACGTAGCGAAATGCGATA
CTTGGTGTGAATTGCAGAATCCCGTGAACCATCGAGTCTTTGAACGCAAGTTGCGCCCGA
AGCCATTAGGCCGAGGGCACGCCTGCCTGGGTGTTGCACATCGTTGCCCCTGTTCC-TGG
CCATGTTCCAGGCACCAAGTGGGGCGAATGTTGGCTTCCCGTGAGCAGCGTCTCACGGTT
GGTCGAAAACTGAGTYCGCGGTGGAGGGCACCGTGATGGATGGTGGCTGAGTTAAAGCTC
GAGACCGATCGTGTGTGTCACCCCCACCAGCTTTGCGACTCTGTGACCCATGGTGGTCTG
TTGGCCGCCTAAGACGGGAACCTCAGGTCAGGCGGGGCTACCCGCTGAGTT
>N43_S7
TCGAAGCCTCACAAGCAGTGTGACCCTGTGAATTTGTTTTACTACTCAGGGGTGGCTAGA
GTTGTTCGGCACCTCGGCCCCCCTCGTGTCGGGAGGCGGCCCACCCTGTGTGGTCTCCTC
TTGGCCCAATAACAAAACCCCGGCGCCGAACGCGCCAAGGAAAATGAAATTGTCTAGTGC
GCCCCCGTCGGCCCGGAGACGGTGCCCGTGCGGGTGGCGTTGCGACACACGTATCCGAAA
GACTCTCGGCAACGGATATCTCGGCTCTTGCATCGATGAAGAACGTAGCGAAATGCGATA
CTTGGTGTGAATTGCAGAATCCCGTGAACCATCGAGTCTTTGAACGCAAGTTGCGCCCGA
AGCCATTAGGCCGAGGGCACGCCTGCCTGGGTGTTGCACATCGTTGCCCCTGTTCC-TGG
CCATGTTCCAGGCACCAAGTGGGGCGAATGTTGGCTTCCCGTGAGCAGCGTCTCACGGTT
GGTCGAAAACTGAGTCCGCGGTGGAGGGCACCGTGATGGATGGTGGCTGAGTTAAAGCTC
GAGACCGATCGTGTGTGTCACCCCCACCAGCTTTGCGACTCTGTGACCCATGGTGGTCTG
TTGGCCGCCTAAGACGGGAACCTCAGGTCAGGCGGGGCTACCCGCTGAGTT
>N43_S8
TCGAAGCCTCACAAGCAGTGTGACCCTGTGAATTTGTTTTACTACTCAGGGGTGGCTAGA
GTTGTTCGGCACCTCGGCCCCCCTCGTGTCGGGAGGCGGCCCACCCTGTGTGGTCTCCTC
TTGGCCCAATAACAAAACCCCGGCGCCGAACGCGCCAAGGAAAATGAAATTGTCTAGTGC
GCCCCCGTCGGCCCGGAGACGGTGCCCGTGCGGGTGGCGTTGCGACACACGTATCCGAAA
GACTCTCGGCAACGGATATCTCGGCTCTTGCATCGATGAAGAACGTAGCGAAATGCGATA
CTTGGTGTGAATTGCAGAATCCCGTGAACCATCGAGTCTTTGAACGCAAGTTGCGCCCGA
AGCCATTAGGCCGAGGGCACGCCTGCCTGGGTGTTGCACATCGTTGCCCCTGTTCC-TGG
CCATGTTCCAGGCACCAAGTGGGGCGAATGTTGGCTTCCCGTGAGCAGCGTCTCACGGTT
GGTCGAAAACTGAGTCCGCGGTGGAGGGCACCGTGATGGATGGTGGCTGAGTTAAAGCTC
GAGACCGATCGTGTGTGTCACCCCCACCAGCTTTGCGACTCTGTGACCCATGGTGGTCTG
TTGGCCGCCTAAGACGGGAACCTCAGGTCAGGCGGGGCTACCCGCTGAGTT
>N43_S9
TCGAAGCCTCACAAGCAGTGTGACCCTGTGAATTTGTTTTACTACTCAGGGGTGGCTAGA
GTTGTTCGGCACCTCGGCCCCCCTCGTGTCGGGAGGCGGCCCACCCTGTGTGGTCTCCTC
TTGGCCCAATAACAAAACCCCGGCGCCGAACGCGCCAAGGAAAATGAAATTGTCTAGTGC
GCCCCCGTCGGCCCGGAGACGGTGCCCGTGCGGGTGGCGTTGCGACACACGTATCCGAAA
GACTCTCGGCAACGGATATCTCGGCTCTTGCATCGATGAAGAACGTAGCGAAATGCGATA
CTTGGTGTGAATTGCAGAATCCCGTGAACCATCGAGTCTTTGAACGCAAGTTGCGCCCGA
AGCCATTAGGCCGAGGGCACGCCTGCCTGGGTGTTGCACATCGTTGCCCCTGTTCC-TGG
CCATGTTCCAGGCACCAAGTGGGGCGAATGTTGGCTTCCCGTGAGCAGCGTCTCACGGTT
GGTCGAAAACTGAGTCYGCGGTGGAGGGCACCGTGATGGATGGTGGCTGAGTTAAAGCTC
GAGACCGATCGTGTGTGTCACCCCCACCAGCTTTGCGACTCTGTGACCCATGGTGGTCTG
TTGGCCGCCTAAGACGGGAACCTCAGGTCAGGCGGGGCTACCCGCTGAGTT
>N43_S10
TCGAAGCCTCACAAGCAGTGTGACCCTGTGAATTTGTTTTACTACTCAGGGGTGGCTAGA
GTTGTTCGGCACCTCGGCCCCCCTCGTGTCGGGAGGCGGCCCACCCTGTGTGGTCTCCTC
TTGGCCCAATAACAAAACCCCGGCGCCGAACGCGCCAAGGAAAATGAAATTGTCTAGTGC
GCCCCCGTCGGCCCGGAGACGGTGCCCGTGCGGGTGGCGTTGCGACACACGTATCCGAAA
GACTCTCGGCAACGGATATCTCGGCTCTTGCATCGATGAAGAACGTAGCGAAATGCGATA
CTTGGTGTGAATTGCAGAATCCCGTGAACCATCGAGTCTTTGAACGCAAGTTGCGCCCGA
AGCCATTAGGCCGAGGGCACGCCTGCCTGGGTGTTGCACATCGTTGCCCCTGTTCC-TGG
CCATGTTCCAGGCACCAAGTGGGGCGAATGTTGGCTTCCCGTGAGCAGCGTCTCACGGTT
GGTCGAAAACTGAGTCCGCGGTGGAGGGCACCGTGATGGATGGTGGCTGAGTTAAAGCTC
GAGACCGATCGTGTGTGTCACCCCCACCAGCTTTGCGACTCTGTGACCCATGGTGGTCTG
TTGGCCGCCTAAGACGGGAACCTCAGGTCAGGCGGGGCTACCCGCTGAGTT
>N43_T1
TCGAAGCCTCACAAGCAGTGTGACCCTGTGAATTTGTTTTACTACTCAGGGGTGGCTAGA
GTTGTTCGGCACCTCGGCCCCCCTCGTGTCGGGAGGCGGCCCACCCTGTGTGGTCTCCTC
TTGGCCCAATAACAAAACCCCGGCGCCGAACGCGCCAAGGAAAATGAAATTGTCTAGTGC
GCCCCCGTCGGCCCGGAGACGGTGCCCGTGCGGGTGGCGTTGCGACACACGTATCCGAAA
GACTCTCGGCAACGGATATCTCGGCTCTTGCATCGATGAAGAACGTAGCGAAATGCGATA
CTTGGTGTGAATTGCAGAATCCCGTGAACCATCGAGTCTTTGAACGCAAGTTGCGCCCGA
AGCCATTAGGCCGAGGGCACGCCTGCCTGGGTGTTGCACATCGTTGCCCCTGTTCC-TGG
CCATGTTCCAGGCACCAAGTGGGGCGAATGTTGGCTTCCCGTGAGCAGCGTCTCACGGTT
GGTCGAAAACTGAGTCCGCGGTGGAGGGCACCGTGATGGATGGTGGCTGAGTTAAAGCTC
GAGACCGATCGTGTGTGTCACCCCCACCAGCTTTGCGACTCTGTGACCCATGGTGGTCTG
TTGGCCGCCTAAGACGGGAACCTCAGGTCAGGCGGGGCTACCCGCTGAGTT
>N43_T2
TCGAAGCCTCACAAGCAGTGTGACCCTGTGAATTTGTTTTACTACTCAGGGGTGGCTAGA
GTTGTTCGGCACCTCGGCCCCCCTCGTGTCGGGAGGCGGCCCACCCTGTGTGGTCTCCTC
TTGGCCCAATAACAAAACCCCGGCGCCGAACGCGCCAAGGAAAATGAAATTGTCTAGTGC
GCCCCCGTCGGCCCGGAGACGGTGCCCGTGCGGGTGGCGTTGCGACACACGTATCCGAAA
GACTCTCGGCAACGGATATCTCGGCTCTTGCATCGATGAAGAACGTAGCGAAATGCGATA
CTTGGTGTGAATTGCAGAATCCCGTGAACCATCGAGTCTTTGAACGCAAGTTGCGCCCGA
AGCCATTAGGCCGAGGGCACGCCTGCCTGGGTGTTGCACATCGTTGCCCCTGTTCC-TGG
CCATGTTCCAGGCACCAAGTGGGGCGAATGTTGGCTTCCCGTGAGCAGCGTCTCACGGTT
GGTCGAAAACTGAGTCCGCGGTGGAGGGCACCGTGATGGATGGTGGCTGAGTTAAAGCTC
GAGACCGATCGTGTGTGTCACCCCCACCAGCTTTGCGACTCTGTGACCCATGGTGGTCTG
TTGGCCGCCTAAGACGGGAACCTCAGGTCAGGCGGGGCTACCCGCTGAGTT
>N43_T3
TCGAAGCCTCACAAGCAGTGTGACCCTGTGAATTTGTTTTACTACTCAGGGGTGGCTAGA
GTTGTTCGGCACCTCGGCCCCCCTCGTGTCGGGAGGCGGCCCACCCTGTGTGGTCTCCTC
TTGGCCCAATAACAAAACCCCGGCGCCGAACGCGCCAAGGAAAATGAAATTGTCTAGTGC
GCCCCCGTCGGCCCGGAGACGGTGCCCGTGCGGGTGGCGTTGCGACACACGTATCCGAAA
GACTCTCGGCAACGGATATCTCGGCTCTTGCATCGATGAAGAACGTAGCGAAATGCGATA
CTTGGTGTGAATTGCAGAATCCCGTGAACCATCGAGTCTTTGAACGCAAGTTGCGCCCGA
AGCCATTAGGCCGAGGGCACGCCTGCCTGGGTGTTGCACATCGTTGCCCCTGTTCC-TGG
CCATGTTCCAGGCACCAAGTGGGGCGAATGTTGGCTTCCCGTGAGCAGCGTCTCACGGTT
GGTCGAAAACTGAGTCCGCGGTGGAGGGCACCGTGATGGATGGTGGCTGAGTTAAAGCTC
GAGACCGATCGTGTGTGTCACCCCCACCAGCTTTGCGACTCTGTGACCCATGGTGGTCTG
TTGGCCGCCTAAGACGGGAACCTCAGGTCAGGCGGGGCTACCCGCTGAGTT
>N43_V1
TCGAAGCCTCACAAGCAGTGTGACCCTGTGAATTTGTTTTACTACTCAGGGGTGGCTAGA
GTTGTTCGGCACCTCGGCCCCCCTCGTGTCGGGAGGCGGCCCACCCTGTGTGGTCTCCTC
TTGGCCCAATAACAAAACCCCGGCGCCGAACGCGCCAAGGAAAATGAAATTGTCTAGTGC
GCCCCCGTCGGCCCGGAGACGGTGCCCGTGCGGGTGGCGTTGCGACACACGTATCCGAAA
GACTCTCGGCAACGGATATCTCGGCTCTTGCATCGATGAAGAACGTAGCGAAATGCGATA
CTTGGTGTGAATTGCAGAATCCCGTGAACCATCGAGTCTTTGAACGCAAGTTGCGCCCGA
AGCCATTAGGCCGAGGGCACGCCTGCCTGGGTGTTGCACATCGTTGCCCCTGTTCC-TGG
CCATGTTCCAGGCACCAAGTGGGGCGAATGTTGGCTTCCCGTGAGCAGCGTCTCACGGTT
GGTCGAAAACTGAGTCCGCGGTGGAGGGCACCGTGATGGATGGTGGCTGAGTTAAAGCTC
GAGACCGATCGTGTGTGTCACCCCCACCAGCTTTGCGACTCTGTGACCCATGGTGGTMTG
TTGGCCGCCTAAGACGGGAACCTCAGGTCAGGCGGGGCTACCCGCTGAGTT
>N43_V9
TCGAAGCCTCACAAGCAGTGTGACCCTGTGAATTTGTTTTACTACTCAGGGGTGGCTAGA
GTTGTTCGGCACCTCGGCCCCCCTCGTGTCGGGAGGCGGCCCACCCTGTGTGGTCTCCTC
TTGGCCCAATAACAAAACCCCGGCGCCGAACGCGCCAAGGAAAATGAAATTGTCTAGTGC
GCCCCCGTCGGCCCGGAGACGGTGCCCGTGCGGGTGGCGTTGCGACACACGTATCCGAAA
GACTCTCGGCAACGGATATCTCGGCTCTTGCATCGATGAAGAACGTAGCGAAATGCGATA
CTTGGTGTGAATTGCAGAATCCCGTGAACCATCGAGTCTTTGAACGCAAGTTGCGCCCGA
AGCCATTAGGCCGAGGGCACGCCTGCCTGGGTGTTGCACATCGTTGCCCCTGTTCC-TGG
CCATGTTCCAGGCACCAAGTGGGGCGAATGTTGGCTTCCCGTGAGCAGCGTCTCACGGTT
GGTCGAAAACTGAGTCCGCGGTGGAGGGCACCGTGATGGATGGTGGCTGAGTTAAAGCTC
GAGACCGATCGTGTGTGTCACCCCCACCAGCTTTGCGACTCTGTGACCCATGGTGGTCTG
TTGGCCGCCTAAGACGGGAACCTCAGGTCAGGCGGGGCTACCCGCTGAGTT
>N43_V12
TCGAAGCCTCACAAGCAGTGTGACCCTGTGAATTTGTTTTACTACTCAGGGGTGGCTAGA
GTTGTTCGGCACCTCGGCCCCCCTCGTGTCGGGAGGCGGCCCACCCTGTGTGGTCTCCTC
TTGGCCCAATAACAAAACCCCGGCGCCGAACGCGCCAAGGAAAATGAAATTGTCTAGTGC
GCCCCCGTCGGCCCGGAGACGGTGCCCGTGCGGGTGGCGTTGCGACACACGTATCCGAAA
GACTCTCGGCAACGGATATCTCGGCTCTTGCATCGATGAAGAACGTAGCGAAATGCGATA
CTTGGTGTGAATTGCAGAATCCCGTGAACCATCGAGTCTTTGAACGCAAGTTGCGCCCGA
AGCCATTAGGCCGAGGGCACGCCTGCCTGGGTGTTGCACATCGTTGCCCCTGTTCC-TGG
CCATGTTCCAGGCACCAAGTGGGGCGAATGTTGGCTTCCCGTGAGCAGCGTCTCACGGTT
GGTCGAAAACTGAGTCCGCGGTGGAGGGCACCGTGATGGATGGTGGCTGAGTTAAAGCTC
GAGACCGATCGTGTGTGTCACCCCCACCAGCTTTGCGACTCTGTGACCCATGGTGGTCTG
TTGGCCGCCTAAGACGGGAACCTCAGGTCAGGCGGGGCTACCCGCTGAGTT
>N43_V15
TCGAAGCCTCACAAGCAGTGTGACCCTGTGAATTTGTTTTACTACTCAGGGGTGGCTAGA
GTTGTTCGGCACCTCGGCCCCCCTCGTGTCGGGAGGCGGCCCACCCTGTGTGGTCTCCTC
TTGGCCCAATAACAAAACCCCGGCGCCGAACGCGCCAAGGAAAATGAAATTGTCTAGTGC
GCCCCCGTCGGCCCGGAGACGGTGCCCGTGCGGGTGGCGTTGCGACACACGTATCCGAAA
GACTCTCGGCAACGGATATCTCGGCTCTTGCATCGATGAAGAACGTAGCGAAATGCGATA
CTTGGTGTGAATTGCAGAATCCCGTGAACCATCGAGTCTTTGAACGCAAGTTGCGCCCGA
AGCCATTAGGCCGAGGGCACGCCTGCCTGGGTGTTGCACATCGTTGCCCCTGTTCC-TGG
CCATGTTCCAGGCACCAAGTGGGGCGAATGTTGGCTTCCCGTGAGCAGCGTCTCACGGTT
GGTCGAAAACTGAGTCCGCGGTGGAGGGCACCGTGATGGATGGTGGCTGAGTTAAAGCTC
GAGACCGATCGTGTGTGTCACCCCCACCAGCTTTGCGACTCTGTGACCCATGGTGGTCTG
TTGGCCGCCTAAGACGGGAACCTCAGGTCAGGCGGGGCTACCCGCTGAGTT
>N43_V21
TCGAAGCCTCACAAGCAGTGTGACCCTGTGAATTTGTTTTACTACTCAGGGGTGGCTAGA
GTTGTTCGGCACCTCGGCCCCCCTCGTGTCGGGAGGCGGCCCACCCTGTGTGGTCTCCTC
TTGGCCCAATAACAAAACCCCGGCGCCGAACGCGCCAAGGAAAATGAAATTGTCTAGTGC
GCCCCCGTCGGCCCGGAGACGGTGCCCGTGCGGGTGGCGTTGCGACACACGTATCCGAAA
GACTCTCGGCAACGGATATCTCGGCTCTTGCATCGATGAAGAACGTAGCGAAATGCGATA
CTTGGTGTGAATTGCAGAATCCCGTGAACCATCGAGTCTTTGAACGCAAGTTGCGCCCGA
AGCCATTAGGCCGAGGGCACGCCTGCCTGGGTGTTGCACATCGTTGCCCCTGTTCC-TGG
CCATGTTCCAGGCACCAAGTGGGGCGAATGTTGGCTTCCCGTGAGCAGCGTCTCACGGTT
GGTCGAAAACTGAGTCCGCGGTGGAGGGCACCGTGATGGATGGTGGCTGAGTTAAAGCTC
GAGACCGATCGTGTGTGTCACCCCCACCAGCTTTGCGACTCTGTGACCCATGGTGGTCTG
TTGGCYGCCTAAGACGGGAACCTCAGGTCAGGCGGGGCTACCCGCTGAGTT
>N43_V24
TCGAAGCCTCACAAGCAGTGTGACCCTGTGAATTTGTTTTACTACTCAGGGGTGGCTAGA
GTTGTTCGGCACCTCGGCCCCCCTCGTGTCGGGAGGCGGCCCACCCTGTGTGGTCTCCTC
TTGGCCCAATAACAAAACCCCGGCGCCGAACGCGCCAAGGAAAATGAAATTGTCTAGTGC
GCCCCCGTCGGCCCGGAGACGGTGCCCGTGCGGGTGGCGTTGCGACACACGTATCCGAAA
GACTCTCGGCAACGGATATCTCGGCTCTTGCATCGATGAAGAACGTAGCGAAATGCGATA
CTTGGTGTGAATTGCAGAATCCCGTGAACCATCGAGTCTTTGAACGCAAGTTGCGCCCGA
AGCCATTAGGCCGAGGGCACGCCTGCCTGGGTGTTGCACATCGTTGCCCCTGTTCC-TGG
CCATGTTCCAGGCACCAAGTGGGGCGAATGTTGGCTTCCCGTGAGCAGCGTCTCACGGTT
GGTCGAAAACTGAGTCCGCGGTGGAGGGCACCGTGATGGATGGTGGCTGAGTTAAAGCTC
GAGACCGATCGTGTGTGTCACCCCCACCAGCTTTGCGACTCTGTGACCCATGGTGGTCTG
TTGGCCGCCTAAGACGGGAACCTCAGGTCAGGCGGGGCTACCCGCTGAGTT
>N43_V27
TCGAAGCCTCACAAGCAGTGTGACCCTGTGAATTTGTTTTACTACTCAGGGGTGGCTAGA
GTTGTTCGGCACCTCGGCCCCCCTCGTGTCGGGAGGCGGCCCACCCTGTGTGGTCTCCTC
TTGGCCCAATAACAAAACCCCGGCGCCGAACGCGCCAAGGAAAATGAAATTGTCTAGTGC
GCCCCCGTCGGCCCGGAGACGGTGCCCGTGCGGGTGGCGTTGCGACACACGTATCCGAAA
GACTCTCGGCAACGGATATCTCGGCTCTTGCATCGATGAAGAACGTAGCGAAATGCGATA
CTTGGTGTGAATTGCAGAATCCCGTGAACCATCGAGTCTTTGAACGCAAGTTGCGCCCGA
AGCCATTAGGCCGAGGGCACGCCTGCCTGGGTGTTGCACATCGTTGCCCCTGTTCC-TGG
CCATGTTCCAGGCACCAAGTGGGGCGAATGTTGGCTTCCCGTGAGCAGCGTCTCACGGTT
GGTCGAAAACTGAGTCCGCGGTGGAGGGCACCGTGATGGATGGTGGCTGAGTTAAAGCTC
GAGACCGATCGTGTGTGTCACCCCCACCAGCTTTGCGACTCTGTGACCCATGGTGGTCTG
TTGGCCGCCTAAGACGGGAACCTCAGGTCAGGCGGGGCTACCCGCTGAGTT
>N43_V34
TCGAAGCCTCACAAGCAGTGTGACCCTGTGAATTTGTTTTACTACTCAGGGGTGGCTAGA
GTTGTTCGGCACCTCGGCCCCCCTCGTGTCGGGAGGCGGCCCACCCTGTGTGGTCTCCTC
TTGGCCCAATAACAAAACCCCGGCGCCGAACGCGCCAAGGAAAATGAAATTGTCTAGTGC
GCCCCCGTCGGCCCGGAGACGGTGCCCGTGCGGGTGGCGTTGCGACACACGTATCCGAAA
GACTCTCGGCAACGGATATCTCGGCTCTTGCATCGATGAAGAACGTAGCGAAATGCGATA
CTTGGTGTGAATTGCAGAATCCCGTGAACCATCGAGTCTTTGAACGCAAGTTGCGCCCGA
AGCCATTAGGCCGAGGGCACGCCTGCCTGGGTGTTGCACATCGTTGCCCCTGTTCC-TGG
CCATGTTCCAGGCACCAAGTGGGGCGAATGTTGGCTTCCCGTGAGCAGCGTCTCACGGTT
GGTCGAAAACTGAGTCCGCGGTGGAGGGCACCGTGATGGATGGTGGCTGAGTTAAAGCTC
GAGACCGATCGTGTGTGTCACCCCCACCAGCTTTGCGACTCTGTGACCCATGGTGGTCTG
TTGGCCGCCTAAGACGGGAACCTCAGGTCAGGCGGGGCTACCCGCTGAGTT
>N43_V41
TCGAAGCCTCACAAGCAGTGTGACCCTGTGAATTTGTTTTACTACTCAGGGGTGGCTAGA
GTTGTTCGGCACCTCGGCCCCCCTCGTGTCGGGAGGCGGCCCACCCTGTGTGGTCTCCTC
TTGGCCCAATAACAAAACCCCGGCGCCGAACGCGCCAAGGAAAATGAAATTGTCTAGTGC
GCCCCCGTCGGCCCGGAGACGGTGCCCGTGCGGGTGGCGTTGCGACACACGTATCCGAAA
GACTCTCGGCAACGGATATCTCGGCTCTTGCATCGATGAAGAACGTAGCGAAATGCGATA
CTTGGTGTGAATTGCAGAATCCCGTGAACCATCGAGTCTTTGAACGCAAGTTGCGCCCGA
AGCCATTAGGCCGAGGGCACGCCTGCCTGGGTGTTGCACATCGTTGCCCCTGTTCC-TGG
CCATGTTCCAGGCACCAAGTGGGGCGAATGTTGGCTTCCCGTGAGCAGCGTCTCACGGTT
GGTCGAAAACTGAGTCCGCGGTGGAGGGCACCGTGATGGATGGTGGCTGAGTTAAAGCTC
GAGACCGATCGTGTGTGTCACCCCCACCAGCTTTGCGACTCTGTGACCCATGGTGGTCTG
TTGGCCGCCTAAGACGGGAACCTCAGGTCAGGCGGGGCTACCCGCTGAGTT
>N43_V46
TCGAAGCCTCACAAGCAGTGTGACCCTGTGAATTTGTTTTACTACTCAGGGGTGGCTAGA
GTTGTTCGGCACCTCGGCCCCCCTCGTGTCGGGAGGCGGCCCACCCTGTGTGGTCTCCTC
TTGGCCCAATAACAAAACCCCGGCGCCGAACGCGCCAAGGAAAATGAAATTGTCTAGTGC
GCCCCCGTCGGCCCGGAGACGGTGCCCGTGCGGGTGGCGTTGCGACACACGTATCCGAAA
GACTCTCGGCAACGGATATCTCGGCTCTTGCATCGATGAAGAACGTAGCGAAATGCGATA
CTTGGTGTGAATTGCAGAATCCCGTGAACCATCGAGTCTTTGAACGCAAGTTGCGCCCGA
AGCCATTAGGCCGAGGGCACGCCTGCCTGGGTGTTGCACATCGTTGCCCCTGTTCC-TGG
CCATGTTCCAGGCACCAAGTGGGGCGAATGTTGGCTTCCCGTGAGCAGCGTCTCACGGTT
GGTCGAAAACTGAGTCCGCGGTGGAGGGCACCGTGATGGATGGTGGCTGAGTTAAAGCTC
GAGACCGATCGTGTGTGTCACCCCCACCAGCTTTGCGACTCTGTGACCCATGGTGGTCTG
TTGGCCGCCTAAGACGGGAACCTCAGGTCAGGCGGGGCTACCCGCTGAGTT
>N43_GF1
TCGAAGCCTCACAAGCAGTGCGACCCTGTGAATTTGTTTTACTACTCAGGGGTGGCTAGA
GGTGTT-GCCACCTCGGCCCCCCTCGTGTCGGGAGGCGGCCCATCCTGTGTGGTCGCCTC
TTGGCCCCATAACAAAACCCCGGCGCCGAACGCGCCAAGGAAATTGAAATTGTCTAGTGC
GCCCC-GTCGGCCCGGAGACGGTGCCCGTGCTGGTGGCGTTGCGACACAAGTATCCGAAA
GACTCTCGGCAACGGATATCTCGGCTCTTGCATCGATGAAGAACGTAGCGAAATGCGATA
CTTGGTGTGAATTGCAGAATCCCGTGAACCATCGAGTCTTTGAACGCAAGTTGCGCCCGA
AGCCATTAGGCCGAGGGCACGCCTGCCTGGGTGTTGCACATCGTTGCCCCTGTTCCCTGG
CCATGTGCCAGGCACCGAGTGGGGCGAATGTTGGCTTCCCGTGAGCAACGTCTCACGGTT
GGTTGAAAACTGAGTCCGTGGTGGAGGGCACCGTGATGGATGGTGGTTGAGTCAAAGCTC
GAGACCGATCGTGCGTGTTACCCCCACCAGCTTTGCGACTCTGTGACCCATGGGGGTCTG
ATGGCCTCCTAAGACGGGAACCTCAGGTCAGGCGGGGCTACCCGCTGAGTT
>N43_GF3
TCGAAGCCTCACAAGCAGTGCGACCCTGTGAATTTGTTTTACTACTCAGGGGTGGCTAGA
GGTGTT-GCCACCTCGGCCCCCCTCGTGTCGGGAGGCGGCCCATCCTGTGTGGTCGCCTC
TTGGCCCCATAACAAAACCCCGGCGCCGAACGCGCCAAGGAAATTGAAATTGTCTAGTGC
GCCCC-GTCGGCCCGGAGACGGTGCCCGTGCTGGTGGCGTTGCGACACAAGTATCCGAAA
GACTCTCGGCAACGGATATCTCGGCTCTTGCATCGATGAAGAACGTAGCGAAATGCGATA
CTTGGTGTGAATTGCAGAATCCCGTGAACCATCGAGTCTTTGAACGCAAGTTGCGCCCGA
AGCCATTAGGCCGAGGGCACGCCTGCCTGGGTGTTGCACATCGTTGCCCCTGTTCCCTGG
CCATGTGCCAGGCACCGAGTGGGGCGAATGTTGGCTTCCCGTGAGCAACGTCTCACGGTT
GGTTGAAAACTGAGTCCGTGGTGGAGGGCACCGTGATGGATGGTGGTTGAGTCAAAGCTC
GAGACCGATCGTGCGTGTTACCCCCACCAGCTTTGCGACTCTGTGACCCATGGGGGTCTG
ATGGCCTCCTAAGACGGGAACCTCAGGTCAGGCGGGGCTACCCGCTGAGTT
>N43_GF5
TCGAAGCCTCACAAGCAGTGCGACCCTGTGAATTTGTTTTACTACTCAGGGGTGGCTAGA
GGTGTT-GCCACCTCGGCCCCCCTCGTGTCGGGAGGCGTCCCATCCTGTGTGGTCGCCTC
TTGGCCCCATAACAAAACCCCGGCGCCGAACGCGCCAAGGAAATTGAAATTGTCTAGTGC
GCCCCCGTCGGCCCGGAGACGGTGCCCGTGCTGGTGGCGTTGCGACACAAGTATCCGAAA
GACTCTCGGCAACGGATATCTCGGCTCTTGCATCGATGAAGAACGTAGCGAAATGCGATA
CTTGGTGTGAATTGCAGAATCCCGTGAACCATCGAGTCTTTGAACGCAAGTTGCGCCCGA
AGCCATTAGGCCGAGGGCACGCCTGCCTGGGTGTTGCACATCGTTGCCCCTGTTCCCTGG
CCATGTGCCAGGCACCGAGTGGGGCGAATGTTGGCTTCCCGTGAGCAAYGTCTCACGGTT
GGTTGAAAACTGAGTCCGTGGTGGAGGGCACCGTGATGGATGGTGGTTGAGTCAAAGCTC
GAGACCGATCGTGCGTGTCACCCCCACCAGCTTTGCGACTCTGTGACCCATGGGGGTCTG
TTGGCCTCCTAAGACGGGAACCTCAGGTCAGGCGGGGCTACCCGCTGAGTT
>N43_GF7
TCGAAGCCTCACAAGCAGTGCGACCCTGTGAATTTGTTTTACTACTCAGGGGTGGCTAGA
GGTGTT-GCCACCTCGGCCCCCCTCGTGTCGGGAGGCGTCCCATCCTGTGTGGTCGCCTC
TTGGCCCCATAACAAAACCCCGGCGCCGAACGCGCCAAGGAAATTGAAATTGTCTAGTGC
GCCCCCGTCGGCCCGGAGACGGTGCCCGTGCTGGTGGCGTTGCGACACAAGTATCCGAAA
GACTCTCGGCAACGGATATCTCGGCTCTTGCATCGATGAAGAACGTAGCGAAATGCGATA
CTTGGTGTGAATTGCAGAATCCCGTGAACCATCGAGTCTTTGAACGCAAGTTGCGCCCGA
AGCCATTAGGCCGAGGGCACGCCTGCCTGGGTGTTGCACATCGTTGCCCCTGTTCCCTGG
CCATGTGCCAGGCACCGAGTGGGGCGAATGTTGGCTTCCCGTGAGCAAYGTCTCACGGTT
GGTTGAAAACTGAGTCCGTGGTGGAGGGCACCGTGATGGATGGTGGTTGAGTCAAAGCTC
GAGACCGATCGTGCGTGTCACCCCCACCAGCTTTGCGACTCTGTGACCCATGGGGGTCTG
TTGGCCTCCTAAGACGGGAACCTCAGGTCAGGCGGGGCTACCCGCTGAGTT
>N43_GF9
TCGAAGCCTCACAAGCAGTGCGACCCTGTGAATTTGTTTTACTACTCAGGGGTGGCTAGA
GGTGTT-GCCACCTCGGCCCCCCTCGTGTCGGGAGGCGGCCCATCCTGTGTGGTCGCCTC
TTGGCCCCATAACAAAACCCCGGCGCCGAACGCGCCAAGGAAATTGAAATTGTCTAGTGC
GCCCC-GTCGGCCCGGAGACGGTGCCCGTGCTGGTGGCGTTGCGACACAAGTATCCGAAA
GACTCTCGGCAACGGATATCTCGGCTCTTGCATCGATGAAGAACGTAGCGAAATGCGATA
CTTGGTGTGAATTGCAGAATCCCGTGAACCATCGAGTCTTTGAACGCAAGTTGCGCCCGA
AGCCATTAGGCCGAGGGCACGCCTGCCTGGGTGTTGCACATCGTTGCCCCTGTTCCCTGG
CCATGTGCCAGGCACCGAGTGGGGCGAATGTTGGCTTCCCGTGAGCAACGTCTCACGGTT
GGTTGAAAACTGAGTCCGTGGTGGAGGGCACCGTGATGGATGGTGGTTGAGTCAAAGCTC
GAGACCGATCGTGCGTGTTACCCCCACCAGCTTTGCGACTCTGTGACCCATGGGGGTCTG
ATGGCCTCCTAAGACGGGAACCTCAGGTCAGGCGGGGCTACCCGCTGAGTT
