# Supplementary material for: Variability and Nativeness in the Mediterranean Taxa: Divergence and Phylogeography of Genista etnensis (Fabaceae) Inferred from Nuclear and Plastid Data
Source: Plants (Basel). 2022 Nov 19;11(22):3171. doi: 10.3390/plants11223171 (PMC9698455; doi:10.3390/plants11223171)
Supplement: Supplementary file 1 [file plants-11-03171-s001.zip › Supp_Files_v3/Sup_File_S3_Pr1 dataset.fas]

>Pr1_B1
AAAATATCTCTAGAAATGGAATAAAAAATTGTTGCTAGGATTTGAATATGCGTAGATGTA
AAATTTGAATTAAACTGAAATTGTTGATCATTACATAGAATTCAATTAAGATATTCTATG
AAAGTATGATTTGATTTCTTCGATTTTTTTATTTCAGAATGAAAAGATTTGTATTTTGAA
CTGGCTAAGTTCAAATCAAAGAAGTATTTTTTT-GGGGGGTCTGACCTTATTTGACTTAT
TATTTTTTTTTTTTTTAGTATTCCTAATTTATTACTATTAATTAATATCAATTAATATCT
AAAAATTATAATAAAAATCAA------------------ATTATACATATATATAATAGA
TACATATCTATCTAATACAATAAAAATAAGAATTCTATAAAAAAGCAAAAATACAATGAA
TTTTCTTAAAGAACAAAATGTTTGTTATGCTTAATATCTTTAGTTTGGTCTGTATTTGTA
TTCACTCTACCTTTTATTCAAGTAGTTTTTTCTTGGCGAAATTACCCGAAGCCTACGCTT
TT
>Pr1_B2
AAAATATCTCTAGAAATGGAATAAAAAATTGTTGCTAGGATTTGAATATGCGTAGATGTA
AAATTTGAATTAAACTGAAATTGTTGATCATTACATAGAATTCAATTAAGATATTCTATG
AAAGTATGATTTGATTTCTTCGATTTTTTTATTTCAGAATGAAAAGATTTGTATTTTGAA
CTGGCTAAGTTCAAATCAAAGAAGTATTTTTTT-GGGGGGTCTGACCTTATTTGACTTAT
TATTTTTTTTTTTTTTAGTATTCCTAATTTATTACTATTAATTAATATCAATTAATATCT
AAAAATTATAATAAAAATCAA------------------ATTATACATATATATAATAGA
TACATATCTATCTAATACAATAAAAATAAGAATTCTATAAAAAAGCAAAAATACAATGAA
TTTTCTTAAAGAACAAAATGTTTGTTATGCTTAATATCTTTAGTTTGGTCTGTATTTGTA
TTCACTCTACCTTTTATTCAAGTAGTTTTTTCTTGGCGAAATTACCCGAAGCCTACGCTT
TT
>Pr1_B3
AAAATATCTCTAGAAATGGAATAAAAAATTGTTGCTAGGATTTGAATATGCGTAGATGTA
AAATTTGAATTAAACTGAAATTGTTGATCATTACATAGAATTCAATTAAGATATTCTATG
AAAGTATGATTTGATTTCTTCGATTTTTTTATTTCAGAATGAAAAGATTTGTATTTTGAA
CTGGCTAAGTTCAAATCAAAGAAGTATTTTTTT-GGGGGGTCTGACCTTATTTGACTTAT
TATTTTTTTTTTTTTTAGTATTCCTAATTTATTACTATTAATTAATATCAATTAATATCT
AAAAATTATAATAAAAATCAA------------------ATTATACATATATATAATAGA
TACATATCTATCTAATACAATAAAAATAAGAATTCTATAAAAAAGCAAAAATACAATGAA
TTTTCTTAAAGAACAAAATGTTTGTTATGCTTAATATCTTTAGTTTGGTCTGTATTTGTA
TTCACTCTACCTTTTATTCAAGTAGTTTTTTCTTGGCGAAATTACCCGAAGCCTACGCTT
TT
>Pr1_B4
AAAATATCTCTAGAAATGGAATAAAAAATTGTTGCTAGGATTTGAATATGCGTAGATGTA
AAATTTGAATTAAACTGAAATTGTTGATCATTACATAGAATTCAATTAAGATATTCTATG
AAAGTATGATTTGATTTCTTCGATTTTTTTATTTCAGAATGAAAAGATTTGTATTTTGAA
CTGGCTAAGTTCAAATCAAAGAAGTATTTTTTT-GGGGGGTCTGACCTTATTTGACTTAT
TATTTTTTTTTTTTTTAGTATTCCTAATTTATTACTATTAATTAATATCAATTAATATCT
AAAAATTATAATAAAAATCAA------------------ATTATACATATATATAATAGA
TACATATCTATCTAATACAATAAAAATAAGAATTCTATAAAAAAGCAAAAATACAATGAA
TTTTCTTAAAGAACAAAATGTTTGTTATGCTTAATATCTTTAGTTTGGTCTGTATTTGTA
TTCACTCTACCTTTTATTCAAGTAGTTTTTTCTTGGCGAAATTACCCGAAGCCTACGCTT
TT
>Pr1_B5
AAAATATCTCTAGAAATGGAATAAAAAATTGTTGCTAGGATTTGAATATGCGTAGATGTA
AAATTTGAATTAAACTGAAATTGTTGATCATTACATAGAATTCAATTAAGATATTCTATG
AAAGTATGATTTGATTTCTTCGATTTTTTTATTTCAGAATGAAAAGATTTGTATTTTGAA
CTGGCTAAGTTCAAATCAAAGAAGTATTTTTTT-GGGGGGTCTGACCTTATTTGACTTAT
TATTTTTTTTTTTTTTAGTATTCCTAATTTATTACTATTAATTAATATCAATTAATATCT
AAAAATTATAATAAAAATCAA------------------ATTATACATATATATAATAGA
TACATATCTATCTAATACAATAAAAATAAGAATTCTATAAAAAAGCAAAAATACAATGAA
TTTTCTTAAAGAACAAAATGTTTGTTATGCTTAATATCTTTAGTTTGGTCTGTATTTGTA
TTCACTCTACCTTTTATTCAAGTAGTTTTTTCTTGGCGAAATTACCCGAAGCCTACGCTT
TT
>Pr1_B6
AAAATATCTCTAGAAATGGAATAAAAAATTGTTGCTAGGATTTGAATATGCGTAGATGTA
AAATTTGAATTAAACTGAAATTGTTGATCATTACATAGAATTCAATTAAGATATTCTATG
AAAGTATGATTTGATTTCTTCGATTTTTTTATTTCAGAATGAAAAGATTTGTATTTTGAA
CTGGCTAAGTTCAAATCAAAGAAGTATTTTTTT-GGGGGGTCTGACCTTATTTGACTTAT
TATTTTTTTTTTTTTTAGTATTCCTAATTTATTACTATTAATTAATATCAATTAATATCT
AAAAATTATAATAAAAATCAA------------------ATTATACATATATATAATAGA
TACATATCTATCTAATACAATAAAAATAAGAATTCTATAAAAAAGCAAAAATACAATGAA
TTTTCTTAAAGAACAAAATGTTTGTTATGCTTAATATCTTTAGTTTGGTCTGTATTTGTA
TTCACTCTACCTTTTATTCAAGTAGTTTTTTCTTGGCGAAATTACCCGAAGCCTACGCTT
TT
>Pr1_B7
AAAATATCTCTAGAAATGGAATAAAAAATTGTTGCTAGGATTTGAATATGCGTAGATGTA
AAATTTGAATTAAACTGAAATTGTTGATCATTACATAGAATTCAATTAAGATATTCTATG
AAAGTATGATTTGATTTCTTCGATTTTTTTATTTCAGAATGAAAAGATTTGTATTTTGAA
CTGGCTAAGTTCAAATCAAAGAAGTATTTTTTT-GGGGGGTCTGACCTTATTTGACTTAT
TATTTTTTTTTTTTTTAGTATTCCTAATTTATTACTATTAATTAATATCAATTAATATCT
AAAAATTATAATAAAAATCAA------------------ATTATACATATATATAATAGA
TACATATCTATCTAATACAATAAAAATAAGAATTCTATAAAAAAGCAAAAATACAATGAA
TTTTCTTAAAGAACAAAATGTTTGTTATGCTTAATATCTTTAGTTTGGTCTGTATTTGTA
TTCACTCTACCTTTTATTCAAGTAGTTTTTTCTTGGCGAAATTACCCGAAGCCTACGCTT
TT
>Pr1_B8
AAAATATCTCTAGAAATGGAATAAAAAATTGTTGCTAGGATTTGAATATGCGTAGATGTA
AAATTTGAATTAAACTGAAATTGTTGATCATTACATAGAATTCAATTAAGATATTCTATG
AAAGTATGATTTGATTTCTTCGATTTTTTTATTTCAGAATGAAAAGATTTGTATTTTGAA
CTGGCTAAGTTCAAATCAAAGAAGTATTTTTTT-GGGGGGTCTGACCTTATTTGACTTAT
TATTTTTTTTTTTTTTAGTATTCCTAATTTATTACTATTAATTAATATCAATTAATATCT
AAAAATTATAATAAAAATCAA------------------ATTATACATATATATAATAGA
TACATATCTATCTAATACAATAAAAATAAGAATTCTATAAAAAAGCAAAAATACAATGAA
TTTTCTTAAAGAACAAAATGTTTGTTATGCTTAATATCTTTAGTTTGGTCTGTATTTGTA
TTCACTCTACCTTTTATTCAAGTAGTTTTTTCTTGGCGAAATTACCCGAAGCCTACGCTT
TT
>Pr1_B9
AAAATATCTCTAGAAATGGAATAAAAAATTGTTGCTAGGATTTGAATATGCGTAGATGTA
AAATTTGAATTAAACTGAAATTGTTGATCATTACATAGAATTCAATTAAGATATTCTATG
AAAGTATGATTTGATTTCTTCGATTTTTTTATTTCAGAATGAAAAGATTTGTATTTTGAA
CTGGCTAAGTTCAAATCAAAGAAGTATTTTTTT-GGGGGGTCTGACCTTATTTGACTTAT
TATTTTTTTTTTTTTTAGTATTCCTAATTTATTACTATTAATTAATATCAATTAATATCT
AAAAATTATAATAAAAATCAA------------------ATTATACATATATATAATAGA
TACATATCTATCTAATACAATAAAAATAAGAATTCTATAAAAAAGCAAAAATACAATGAA
TTTTCTTAAAGAACAAAATGTTTGTTATGCTTAATATCTTTAGTTTGGTCTGTATTTGTA
TTCACTCTACCTTTTATTCAAGTAGTTTTTTCTTGGCGAAATTACCCGAAGCCTACGCTT
TT
>Pr1_B10
AAAATATCTCTAGAAATGGAATAAAAAATTGTTGCTAGGATTTGAATATGCGTAGATGTA
AAATTTGAATTAAACTGAAATTGTTGATCATTACATAGAATTCAATTAAGATATTCTATG
AAAGTATGATTTGATTTCTTCGATTTTTTTATTTCAGAATGAAAAGATTTGTATTTTGAA
CTGGCTAAGTTCAAATCAAAGAAGTATTTTTTT-GGGGGGTCTGACCTTATTTGACTTAT
TATTTTTTTTTTTTTTAGTATTCCTAATTTATTACTATTAATTAATATCAATTAATATCT
AAAAATTATAATAAAAATCAA------------------ATTATACATATATATAATAGA
TACATATCTATCTAATACAATAAAAATAAGAATTCTATAAAAAAGCAAAAATACAATGAA
TTTTCTTAAAGAACAAAATGTTTGTTATGCTTAATATCTTTAGTTTGGTCTGTATTTGTA
TTCACTCTACCTTTTATTCAAGTAGTTTTTTCTTGGCGAAATTACCCGAAGCCTACGCTT
TT
>Pr1_F1
AAAATATCTCTAGAAATGGAATAAAAAATTGTTGCTAGGATTTGAATATGCGTAGATGTA
AAATTTGAATTAAACTGAAATTGTTGATCATTACATAGAATTCAATTAAGATATTCTATG
AAAGTATGATTTGATTTCTTCGATTTTTTTATTTCAGAATGAAAAGATTTGTATTTTGAA
CTGGCTAAGTTCAAATCAAAGAAGTATTTTTTT-GGGGGGTCTGACCTTATTTGACTTAT
TATTTTTTTTTTTTT-AGTATTCCTAATTTATTACTATTAATTAATATCAATTAATATCT
AAAAATTATAATAAAAATCAA------------------ATTATACATATATATAATAGA
TACATATCTATCTAATACAATAAAAATAAGAATTCTATAAAAAAGCAAAAATACAATGAA
TTTTCTTAAAGAACAAAATGTTTGTTATGCTTAATATCTTTAGTTTGGTCTGTATTTGTA
TTCACTCTACCTTTTATTCAAGTAGTTTTTTCTTGGCGAAATTACCCGAAGCCTACGCTT
TT
>Pr1_F2
AAAATATCTCTAGAAATGGAATAAAAAATTGTTGCTAGGATTTGAATATGCGTAGATGTA
AAATTTGAATTAAACTGAAATTGTTGATCATTACATAGAATTCAATTAAGATATTCTATG
AAAGTATGATTTGATTTCTTCGATTTTTTTATTTCAGAATGAAAAGATTTGTATTTTGAA
CTGGCTAAGTTCAAATCAAAGAAGTATTTTTTT-GGGGGGTCTGACCTTATTTGACTTAT
TATTTTTTTTTTTTTTAGTATTCCTAATTTATTACTATTAATTAATATCAATTAATATCT
AAAAATTATAATAAAAATCAA------------------ATTATACATATATATAATAGA
TACATATCTATCTAATACAATAAAAATAAGAATTCTATAAAAAAGCAAAAATACAATGAA
TTTTCTTAAAGAACAAAATGTTTGTTATGCTTAATATCTTTAGTTTGGTCTGTATTTGTA
TTCACTCTACCTTTTATTCAAGTAGTTTTTTCTTGGCGAAATTACCCGAAGCCTACGCTT
TT
>Pr1_F3
AAAATATCTCTAGAAATGGAATAAAAAATTGTTGCTAGGATTTGAATATGCGTAGATGTA
AAATTTGAATTAAACTGAAATTGTTGATCATTACATAGAATTCAATTAAGATATTCTATG
AAAGTATGATTTGATTTCTTCGATTTTTTTATTTCAGAATGAAAAGATTTGTATTTTGAA
CTGGCTAAGTTCAAATCAAAGAAGTATTTTTTT-GGGGGGTCTGACCTTATTTGACTTAT
TATTTTTTTTTTTTTTAGTATTCCTAATTTATTACTATTAATTAATATCAATTAATATCT
AAAAATTATAATAAAAATCAA------------------ATTATACATATATATAATAGA
TACATATCTATCTAATACAATAAAAATAAGAATTCTATAAAAAAGCAAAAATACAATGAA
TTTTCTTAAAGAACAAAATGTTTGTTATGCTTAATATCTTTAGTTTGGTCTGTATTTGTA
TTCACTCTACCTTTTATTCAAGTAGTTTTTTCTTGGCGAAATTACCCGAAGCCTACGCTT
TT
>Pr1_F4
AAAATATCTCTAGAAATGGAATAAAAAATTGTTGCTAGGATTTGAATATGCGTAGATGTA
AAATTTGAATTAAACTGAAATTGTTGATCATTACATAGAATTCAATTAAGATATTCTATG
AAAGTATGATTTGATTTCTTCGATTTTTTTATTTCAGAATGAAAAGATTTGTATTTTGAA
CTGGCTAAGTTCAAATCAAAGAAGTATTTTTTT-GGGGGGTCTGACCTTATTTGACTTAT
TATTTTTTTTTTTTT-AGTATTCCTAATTTATTACTATTAATTAATATCAATTAATATCT
AAAAATTATAATAAAAATCAA------------------ATTATACATATATATAATAGA
TACATATCTATCTAATACAATAAAAATAAGAATTCTATAAAAAAGCAAAAATACAATGAA
TTTTCTTAAAGAACAAAATGTTTGTTATGCTTAATATCTTTAGTTTGGTCTGTATTTGTA
TTCACTCTACCTTTTATTCAAGTAGTTTTTTCTTGGCGAAATTACCCGAAGCCTACGCTT
TT
>Pr1_F5
AAAATATCTCTAGAAATGGAATAAAAAATTGTTGCTAGGATTTGAATATGCGTAGATGTA
AAATTTGAATTAAACTGAAATTGTTGATCATTACATAGAATTCAATTAAGATATTCTATG
AAAGTATGATTTGATTTCTTCGATTTTTTTATTTCAGAATGAAAAGATTTGTATTTTGAA
CTGGCTAAGTTCAAATCAAAGAAGTATTTTTTT-GGGGGGTCTGACCTTATTTGACTTAT
TATTTTTTTTTTTTT-AGTATTCCTAATTTATTACTATTAATTAATATCAATTAATATCT
AAAAATTATAATAAAAATCAA------------------ATTATACATATATATAATAGA
TACATATCTATCTAATACAATAAAAATAAGAATTCTATAAAAAAGCAAAAATACAATGAA
TTTTCTTAAAGAACAAAATGTTTGTTATGCTTAATATCTTTAGTTTGGTCTGTATTTGTA
TTCACTCTACCTTTTATTCAAGTAGTTTTTTCTTGGCGAAATTACCCGAAGCCTACGCTT
TT
>Pr1_F6
AAAATATCTCTAGAAATGGAATAAAAAATTGTTGCTAGGATTTGAATATGCGTAGATGTA
AAATTTGAATTAAACTGAAATTGTTGATCATTACATAGAATTCAATTAAGATATTCTATG
AAAGTATGATTTGATTTCTTCGATTTTTTTATTTCAGAATGAAAAGATTTGTATTTTGAA
CTGGCTAAGTTCAAATCAAAGAAGTATTTTTTT-GGGGGGTCTGACCTTATTTGACTTAT
TATTTTTTTTTTTTT-AGTATTCCTAATTTATTACTATTAATTAATATCAATTAATATCT
AAAAATTATAATAAAAATCAA------------------ATTATACATATATATAATAGA
TACATATCTATCTAATACAATAAAAATAAGAATTCTATAAAAAAGCAAAAATACAATGAA
TTTTCTTAAAGAACAAAATGTTTGTTATGCTTAATATCTTTAGTTTGGTCTGTATTTGTA
TTCACTCTACCTTTTATTCAAGTAGTTTTTTCTTGGCGAAATTACCCGAAGCCTACGCTT
TT
>Pr1_F7
AAAATATCTCTAGAAATGGAATAAAAAATTGTTGCTAGGATTTGAATATGCGTAGATGTA
AAATTTGAATTAAACTGAAATTGTTGATCATTACATAGAATTCAATTAAGATATTCTATG
AAAGTATGATTTGATTTCTTCGATTTTTTTATTTCAGAATGAAAAGATTTGTATTTTGAA
CTGGCTAAGTTCAAATCAAAGAAGTATTTTTTT-GGGGGGTCTGACCTTATTTGACTTAT
TATTTTTTTTTTTTTTAGTATTCCTAATTTATTACTATTAATTAATATCAATTAATATCT
AAAAATTATAATAAAAATCAA------------------ATTATACATATATATAATAGA
TACATATCTATCTAATACAATAAAAATAAGAATTCTATAAAAAAGCAAAAATACAATGAA
TTTTCTTAAAGAACAAAATGTTTGTTATGCTTAATATCTTTAGTTTGGTCTGTATTTGTA
TTCACTCTACCTTTTATTCAAGTAGTTTTTTCTTGGCGAAATTACCCGAAGCCTACGCTT
TT
>Pr1_F8
AAAATATCTCTAGAAATGGAATAAAAAATTGTTGCTAGGATTTGAATATGCGTAGATGTA
AAATTTGAATTAAACTGAAATTGTTGATCATTACATAGAATTCAATTAAGATATTCTATG
AAAGTATGATTTGATTTCTTCGATTTTTTTATTTCAGAATGAAAAGATTTGTATTTTGAA
CTGGCTAAGTTCAAATCAAAGAAGTATTTTTTT-GGGGGGTCTGACCTTATTTGACTTAT
TATTTTTTTTTTTTT-AGTATTCCTAATTTATTACTATTAATTAATATCAATTAATATCT
AAAAATTATAATAAAAATCAA------------------ATTATACATATATATAATAGA
TACATATCTATCTAATACAATAAAAATAAGAATTCTATAAAAAAGCAAAAATACAATGAA
TTTTCTTAAAGAACAAAATGTTTGTTATGCTTAATATCTTTAGTTTGGTCTGTATTTGTA
TTCACTCTACCTTTTATTCAAGTAGTTTTTTCTTGGCGAAATTACCCGAAGCCTACGCTT
TT
>Pr1_F9
AAAATATCTCTAGAAATGGAATAAAAAATTGTTGCTAGGATTTGAATATGCGTAGATGTA
AAATTTGAATTAAACTGAAATTGTTGATCATTACATAGAATTCAATTAAGATATTCTATG
AAAGTATGATTTGATTTCTTCGATTTTTTTATTTCAGAATGAAAAGATTTGTATTTTGAA
CTGGCTAAGTTCAAATCAAAGAAGTATTTTTTT-GGGGGGTCTGACCTTATTTGACTTAT
TATTTTTTTTTTTTTTAGTATTCCTAATTTATTACTATTAATTAATATCAATTAATATCT
AAAAATTATAATAAAAATCAA------------------ATTATACATATATATAATAGA
TACATATCTATCTAATACAATAAAAATAAGAATTCTATAAAAAAGCAAAAATACAATGAA
TTTTCTTAAAGAACAAAATGTTTGTTATGCTTAATATCTTTAGTTTGGTCTGTATTTGTA
TTCACTCTACCTTTTATTCAAGTAGTTTTTTCTTGGCGAAATTACCCGAAGCCTACGCTT
TT
>Pr1_F10
AAAATATCTCTAGAAATGGAATAAAAAATTGTTGCTAGGATTTGAATATGCGTAGATGTA
AAATTTGAATTAAACTGAAATTGTTGATCATTACATAGAATTCAATTAAGATATTCTATG
AAAGTATGATTTGATTTCTTCGATTTTTTTATTTCAGAATGAAAAGATTTGTATTTTGAA
CTGGCTAAGTTCAAATCAAAGAAGTATTTTTTT-GGGGGGTCTGACCTTATTTGACTTAT
TATTTTTTTTTTTTTTAGTATTCCTAATTTATTACTATTAATTAATATCAATTAATATCT
AAAAATTATAATAAAAATCAA------------------ATTATACATATATATAATAGA
TACATATCTATCTAATACAATAAAAATAAGAATTCTATAAAAAAGCAAAAATACAATGAA
TTTTCTTAAAGAACAAAATGTTTGTTATGCTTAATATCTTTAGTTTGGTCTGTATTTGTA
TTCACTCTACCTTTTATTCAAGTAGTTTTTTCTTGGCGAAATTACCCGAAGCCTACGCTT
TT
>Pr1_G1
AAAATATCTCTAGAAATGGAATAAAAAATTGTTGCTAGGATTTGAATATGCGTAGATGTA
AAATTTGAATTAAACTGAAATTGTTGATCATTACATAGAATTCAATTAAGATATTCTATG
AAAGTATGATTTGATTTCTTCGATTTTTTTATTTCAGAATGAAAAGATTTGTATTTTGAA
CTGGCTAAGTTCAAATCAAAGAAGTATTTTTTT-GGGGGGTCTGACCTTATTTGACTTAT
TATTTTTTTTTTTTTTAGTATTCCTAATTTATTACTATTAATTAATATCAATTAATATCT
AAAAATTATAATAAAAATCAAATTATACATATATATAAAATTATACATATATATAATAGA
TACATATCTATCTAATACAATAAAAATAAGAATTCTATAAAAAAGCAAAAATACAATGAA
TTTTCTTAAAGAACAAAATGTTTGTTATGCTTAATATCTTTAGTTTGGTCTGTATTTGTA
TTCACTCTACCTTTTATTCAAGTAGTTTTTTCTTGGCGAAATTACCCGAAGCCTACGCTT
TT
>Pr1_G2
AAAATATCTCTAGAAATGGAATAAAAAATTGTTGCTAGGATTTGAATATGCGTAGATGTA
AAATTTGAATTAAACTGAAATTGTTGATCATTACATAGAATTCAATTAAGATATTCTATG
AAAGTATGATTTGATTTCTTCGATTTTTTTATTTCAGAATGAAAAGATTTGTATTTTGAA
CTGGCTAAGTTCAAATCAAAGAAGTATTTTTTT-GGGGGGTCTGACCTTATTTGACTTAT
TATTTTTTTTTTTTTTAGTATTCCTAATTTATTACTATTAATTAATATCAATTAATATCT
AAAAATTATAATAAAAATCAAATTATACATATATATAAAATTATACATATATATAATAGA
TACATATCTATCTAATACAATAAAAATAAGAATTCTATAAAAAAGCAAAAATACAATGAA
TTTTCTTAAAGAACAAAATGTTTGTTATGCTTAATATCTTTAGTTTGGTCTGTATTTGTA
TTCACTCTACCTTTTATTCAAGTAGTTTTTTCTTGGCGAAATTACCCGAAGCCTACGCTT
TT
>Pr1_G6
AAAATATCTCTAGAAATGGAATAAAAAATTGTTGCTAGGATTTGAATATGCGTAGATGTA
AAATTTGAATTAAACTGAAATTGTTGATCATTACATAGAATTCAATTAAGATATTCTATG
AAAGTATGATTTGATTTCTTCGATTTTTTTATTTCAGAATGAAAAGATTTGTATTTTGAA
CTGGCTAAGTTCAAATCAAAGAAGTATTTTTTT-GGGGGGTCTGACCTTATTTGACTTAT
TATTTTTTTTTTTTTTAGTATTCCTAATTTATTACTATTAATTAATATCAATTAATATCT
AAAAATTATAATAAAAATCAAATTATACATATATATAAAATTATACATATATATAATAGA
TACATATCTATCTAATACAATAAAAATAAGAATTCTATAAAAAAGCAAAAATACAATGAA
TTTTCTTAAAGAACAAAATGTTTGTTATGCTTAATATCTTTAGTTTGGTCTGTATTTGTA
TTCACTCTACCTTTTATTCAAGTAGTTTTTTCTTGGCGAAATTACCCGAAGCCTACGCTT
TT
>Pr1_G7
AAAATATCTCTAGAAATGGAATAAAAAATTGTTGCTAGGATTTGAATATGCGTAGATGTA
AAATTTGAATTAAACTGAAATTGTTGATCATTACATAGAATTCAATTAAGATATTCTATG
AAAGTATGATTTGATTTCTTCGATTTTTTTATTTCAGAATGAAAAGATTTGTATTTTGAA
CTGGCTAAGTTCAAATCAAAGAAGTATTTTTTT-GGGGGGTCTGACCTTATTTGACTTAT
TATTTTTTTTTTTTTTAGTATTCCTAATTTATTACTATTAATTAATATCAATTAATATCT
AAAAATTATAATAAAAATCAAATTATACATATATATAAAATTATACATATATATAATAGA
TACATATCTATCTAATACAATAAAAATAAGAATTCTATAAAAAAGCAAAAATACAATGAA
TTTTCTTAAAGAACAAAATGTTTGTTATGCTTAATATCTTTAGTTTGGTCTGTATTTGTA
TTCACTCTACCTTTTATTCAAGTAGTTTTTTCTTGGCGAAATTACCCGAAGCCTACGCTT
TT
>Pr1_G8
AAAATATCTCTAGAAATGGAATAAAAAATTGTTGCTAGGATTTGAATATGCGTAGATGTA
AAATTTGAATTAAACTGAAATTGTTGATCATTACATAGAATTCAATTAAGATATTCTATG
AAAGTATGATTTGATTTCTTCGATTTTTTTATTTCAGAATGAAAAGATTTGTATTTTGAA
CTGGCTAAGTTCAAATCAAAGAAGTATTTTTTT-GGGGGGTCTGACCTTATTTGACTTAT
TATTTTTTTTTTTTTTAGTATTCCTAATTTATTACTATTAATTAATATCAATTAATATCT
AAAAATTATAATAAAAATCAAATTATACATATATATAAAATTATACATATATATAATAGA
TACATATCTATCTAATACAATAAAAATAAGAATTCTATAAAAAAGCAAAAATACAATGAA
TTTTCTTAAAGAACAAAATGTTTGTTATGCTTAATATCTTTAGTTTGGTCTGTATTTGTA
TTCACTCTACCTTTTATTCAAGTAGTTTTTTCTTGGCGAAATTACCCGAAGCCTACGCTT
TT
>Pr1_G9
AAAATATCTCTAGAAATGGAATAAAAAATTGTTGCTAGGATTTGAATATGCGTAGATGTA
AAATTTGAATTAAACTGAAATTGTTGATCATTACATAGAATTCAATTAAGATATTCTATG
AAAGTATGATTTGATTTCTTCGATTTTTTTATTTCAGAATGAAAAGATTTGTATTTTGAA
CTGGCTAAGTTCAAATCAAAGAAGTATTTTTTT-GGGGGGTCTGACCTTATTTGACTTAT
TATTTTTTTTTTTTTTAGTATTCCTAATTTATTACTATTAATTAATATCAATTAATATCT
AAAAATTATAATAAAAATCAAATTATACATATATATAAAATTATACATATATATAATAGA
TACATATCTATCTAATACAATAAAAATAAGAATTCTATAAAAAAGCAAAAATACAATGAA
TTTTCTTAAAGAACAAAATGTTTGTTATGCTTAATATCTTTAGTTTGGTCTGTATTTGTA
TTCACTCTACCTTTTATTCAAGTAGTTTTTTCTTGGCGAAATTACCCGAAGCCTACGCTT
TT
>Pr1_G10
AAAATATCTCTAGAAATGGAATAAAAAATTGTTGCTAGGATTTGAATATGCGTAGATGTA
AAATTTGAATTAAACTGAAATTGTTGATCATTACATAGAATTCAATTAAGATATTCTATG
AAAGTATGATTTGATTTCTTCGATTTTTTTATTTCAGAATGAAAAGATTTGTATTTTGAA
CTGGCTAAGTTCAAATCAAAGAAGTATTTTTTT-GGGGGGTCTGACCTTATTTGACTTAT
TATTTTTTTTTTTTTTAGTATTCCTAATTTATTACTATTAATTAATATCAATTAATATCT
AAAAATTATAATAAAAATCAA------------------ATTATACATATATATAATAGA
TACATATCTATCTAATACAATAAAAATAAGAATTCTATAAAAAAGCAAAAATACAATGAA
TTTTCTTAAAGAACAAAATGTTTGTTATGCTTAATATCTTTAGTTTGGTCTGTATTTGTA
TTCACTCTACCTTTTATTCAAGTAGTTTTTTCTTGGCGAAATTACCCGAAGCCTACGCTT
TT
>Pr1_G19
AAAATATCTCTAGAAATGGAATAAAAAATTGTTGCTAGGATTTGAATATGCGTAGATGTA
AAATTTGAATTAAACTGAAATTGTTGATCATTACATAGAATTCAATTAAGATATTCTATG
AAAGTATGATTTGATTTCTTCGATTTTTTTATTTCAGAATGAAAAGATTTGTATTTTGAA
CTGGCTAAGTTCAAATCAAAGAAGTATTTTTTT-GGGGGGTCTGACCTTATTTGACTTAT
TATTTTTTTTTTTTTTAGTATTCCTAATTTATTACTATTAATTAATATCAATTAATATCT
AAAAATTATAATAAAAATCAAATTATACATATATATAAAATTATACATATATATAATAGA
TACATATCTATCTAATACAATAAAAATAAGAATTCTATAAAAAAGCAAAAATACAATGAA
TTTTCTTAAAGAACAAAATGTTTGTTATGCTTAATATCTTTAGTTTGGTCTGTATTTGTA
TTCACTCTACCTTTTATTCAAGTAGTTTTTTCTTGGCGAAATTACCCGAAGCCTACGCTT
TT
>Pr1_G26
AAAATATCTCTAGAAATGGAATAAAAAATTGTTGCTAGGATTTGAATATGCGTAGATGTA
AAATTTGAATTAAACTGAAATTGTTGATCATTACATAGAATTCAATTAAGATATTCTATG
AAAGTATGATTTGATTTCTTCGATTTTTTTATTTCAGAATGAAAAGATTTGTATTTTGAA
CTGGCTAAGTTCAAATCAAAGAAGTATTTTTTT-GGGGGGTCTGACCTTATTTGACTTAT
TATTTTTTTTTTTTTTAGTATTCCTAATTTATTACTATTAATTAATATCAATTAATATCT
AAAAATTATAATAAAAATCAA------------------ATTATACATATATATAATAGA
TACATATCTATCTAATACAATAAAAATAAGAATTCTATAAAAAAGCAAAAATACAATGAA
TTTTCTTAAAGAACAAAATGTTTGTTATGCTTAATATCTTTAGTTTGGTCTGTATTTGTA
TTCACTCTACCTTTTATTCAAGTAGTTTTTTCTTGGCGAAATTACCCGAAGCCTACGCTT
TT
>Pr1_G29
AAAATATCTCTAGAAATGGAATAAAAAATTGTTGCTAGGATTTGAATATGCGTAGATGTA
AAATTTGAATTAAACTGAAATTGTTGATCATTACATAGAATTCAATTAAGATATTCTATG
AAAGTATGATTTGATTTCTTCGATTTTTTTATTTCAGAATGAAAAGATTTGTATTTTGAA
CTGGCTAAGTTCAAATCAAAGAAGTATTTTTTT-GGGGGGTCTGACCTTATTTGACTTAT
TATTTTTTTTTTTTTTAGTATTCCTAATTTATTACTATTAATTAATATCAATTAATATCT
AAAAATTATAATAAAAATCAAATTATACATATATATAAAATTATACATATATATAATAGA
TACATATCTATCTAATACAATAAAAATAAGAATTCTATAAAAAAGCAAAAATACAATGAA
TTTTCTTAAAGAACAAAATGTTTGTTATGCTTAATATCTTTAGTTTGGTCTGTATTTGTA
TTCACTCTACCTTTTATTCAAGTAGTTTTTTCTTGGCGAAATTACCCGAAGCCTACGCTT
TT
>Pr1_L1
AAAATATCTCTAGAAATGGAATAAAAAATTGTTGCTAGGATTTGAATATGCGTAGATGTA
AAATTTGAATTAAACTGAAATTGTTGATCATTACATAGAATTCAATTAAGATATTCTATG
AAAGTATGATTTGATTTCTTCGATTTTTTTATTTCAGAATGAAAAGATTTGTATTTTGAA
CTGGCTAAGTTCAAATCAAAGAAGTATTTTTTT-GGGGGGTCTGACCTTATTTGACTTAT
TATTTTTTTTTTTTTTAGTATTCCTAATTTATTACTATTAATTAATATCAATTAATATCT
AAAAATTATAATAAAAATCAA------------------ATTATACATATATATAATAGA
TACATATCTATCTAATACAATAAAAATAAGAATTCTATAAAAAAGCAAAAATACAATGAA
TTTTCTTAAAGAACAAAATGTTTGTTATGCTTAATATCTTTAGTTTGGTCTGTATTTGTA
TTCACTCTACCTTTTATTCAAGTAGTTTTTTCTTGGCGAAATTACCCGAAGCCTACGCTT
TT
>Pr1_L2
AAAATATCTCTAGAAATGGAATAAAAAATTGTTGCTAGGATTTGAATATGCGTAGATGTA
AAATTTGAATTAAACTGAAATTGTTGATCATTACATAGAATTCAATTAAGATATTCTATG
AAAGTATGATTTGATTTCTTCGATTTTTTTATTTCAGAATGAAAAGATTTGTATTTTGAA
CTGGCTAAGTTCAAATCAAAGAAGTATTTTTTT-GGGGGGTCTGACCTTATTTGACTTAT
TATTTTTTTTTTTTTTAGTATTCCTAATTTATTACTATTAATTAATATCAATTAATATCT
AAAAATTATAATAAAAATCAA------------------ATTATACATATATATAATAGA
TACATATCTATCTAATACAATAAAAATAAGAATTCTATAAAAAAGCAAAAATACAATGAA
TTTTCTTAAAGAACAAAATGTTTGTTATGCTTAATATCTTTAGTTTGGTCTGTATTTGTA
TTCACTCTACCTTTTATTCAAGTAGTTTTTTCTTGGCGAAATTACCCGAAGCCTACGCTT
TT
>Pr1_L3
AAAATATCTCTAGAAATGGAATAAAAAATTGTTGCTAGGATTTGAATATGCGTAGATGTA
AAATTTGAATTAAACTGAAATTGTTGATCATTACATAGAATTCAATTAAGATATTCTATG
AAAGTATGATTTGATTTCTTCGATTTTTTTATTTCAGAATGAAAAGATTTGTATTTTGAA
CTGGCTAAGTTCAAATCAAAGAAGTATTTTTTT-GGGGGGTCTGACCTTATTTGACTTAT
TATTTTTTTTTTTTTTAGTATTCCTAATTTATTACTATTAATTAATATCAATTAATATCT
AAAAATTATAATAAAAATCAA------------------ATTATACATATATATAATAGA
TACATATCTATCTAATACAATAAAAATAAGAATTCTATAAAAAAGCAAAAATACAATGAA
TTTTCTTAAAGAACAAAATGTTTGTTATGCTTAATATCTTTAGTTTGGTCTGTATTTGTA
TTCACTCTACCTTTTATTCAAGTAGTTTTTTCTTGGCGAAATTACCCGAAGCCTACGCTT
TT
>Pr1_L4
AAAATATCTCTAGAAATGGAATAAAAAATTGTTGCTAGGATTTGAATATGCGTAGATGTA
AAATTTGAATTAAACTGAAATTGTTGATCATTACATAGAATTCAATTAAGATATTCTATG
AAAGTATGATTTGATTTCTTCGATTTTTTTATTTCAGAATGAAAAGATTTGTATTTTGAA
CTGGCTAAGTTCAAATCAAAGAAGTATTTTTTT-GGGGGGTCTGACCTTATTTGACTTAT
TATTTTTTTTTTTTTTAGTATTCCTAATTTATTACTATTAATTAATATCAATTAATATCT
AAAAATTATAATAAAAATCAA------------------ATTATACATATATATAATAGA
TACATATCTATCTAATACAATAAAAATAAGAATTCTATAAAAAAGCAAAAATACAATGAA
TTTTCTTAAAGAACAAAATGTTTGTTATGCTTAATATCTTTAGTTTGGTCTGTATTTGTA
TTCACTCTACCTTTTATTCAAGTAGTTTTTTCTTGGCGAAATTACCCGAAGCCTACGCTT
TT
>Pr1_L5
AAAATATCTCTAGAAATGGAATAAAAAATTGTTGCTAGGATTTGAATATGCGTAGATGTA
AAATTTGAATTAAACTGAAATTGTTGATCATTACATAGAATTCAATTAAGATATTCTATG
AAAGTATGATTTGATTTCTTCGATTTTTTTATTTCAGAATGAAAAGATTTGTATTTTGAA
CTGGCTAAGTTCAAATCAAAGAAGTATTTTTTT-GGGGGGTCTGACCTTATTTGACTTAT
TATTTTTTTTTTTTTTAGTATTCCTAATTTATTACTATTAATTAATATCAATTAATATCT
AAAAATTATAATAAAAATCAA------------------ATTATACATATATATAATAGA
TACATATCTATCTAATACAATAAAAATAAGAATTCTATAAAAAAGCAAAAATACAATGAA
TTTTCTTAAAGAACAAAATGTTTGTTATGCTTAATATCTTTAGTTTGGTCTGTATTTGTA
TTCACTCTACCTTTTATTCAAGTAGTTTTTTCTTGGCGAAATTACCCGAAGCCTACGCTT
TT
>Pr1_L6
AAAATATCTCTAGAAATGGAATAAAAAATTGTTGCTAGGATTTGAATATGCGTAGATGTA
AAATTTGAATTAAACTGAAATTGTTGATCATTACATAGAATTCAATTAAGATATTCTATG
AAAGTATGATTTGATTTCTTCGATTTTTTTATTTCAGAATGAAAAGATTTGTATTTTGAA
CTGGCTAAGTTCAAATCAAAGAAGTATTTTTTT-GGGGGGTCTGACCTTATTTGACTTAT
TATTTTTTTTTTTTTTAGTATTCCTAATTTATTACTATTAATTAATATCAATTAATATCT
AAAAATTATAATAAAAATCAA------------------ATTATACATATATATAATAGA
TACATATCTATCTAATACAATAAAAATAAGAATTCTATAAAAAAGCAAAAATACAATGAA
TTTTCTTAAAGAACAAAATGTTTGTTATGCTTAATATCTTTAGTTTGGTCTGTATTTGTA
TTCACTCTACCTTTTATTCAAGTAGTTTTTTCTTGGCGAAATTACCCGAAGCCTACGCTT
TT
>Pr1_L7
AAAATATCTCTAGAAATGGAATAAAAAATTGTTGCTAGGATTTGAATATGCGTAGATGTA
AAATTTGAATTAAACTGAAATTGTTGATCATTACATAGAATTCAATTAAGATATTCTATG
AAAGTATGATTTGATTTCTTCGATTTTTTTATTTCAGAATGAAAAGATTTGTATTTTGAA
CTGGCTAAGTTCAAATCAAAGAAGTATTTTTTT-GGGGGGTCTGACCTTATTTGACTTAT
TATTTTTTTTTTTTTTAGTATTCCTAATTTATTACTATTAATTAATATCAATTAATATCT
AAAAATTATAATAAAAATCAA------------------ATTATACATATATATAATAGA
TACATATCTATCTAATACAATAAAAATAAGAATTCTATAAAAAAGCAAAAATACAATGAA
TTTTCTTAAAGAACAAAATGTTTGTTATGCTTAATATCTTTAGTTTGGTCTGTATTTGTA
TTCACTCTACCTTTTATTCAAGTAGTTTTTTCTTGGCGAAATTACCCGAAGCCTACGCTT
TT
>Pr1_L8
AAAATATCTCTAGAAATGGAATAAAAAATTGTTGCTAGGATTTGAATATGCGTAGATGTA
AAATTTGAATTAAACTGAAATTGTTGATCATTACATAGAATTCAATTAAGATATTCTATG
AAAGTATGATTTGATTTCTTCGATTTTTTTATTTCAGAATGAAAAGATTTGTATTTTGAA
CTGGCTAAGTTCAAATCAAAGAAGTATTTTTTT-GGGGGGTCTGACCTTATTTGACTTAT
TATTTTTTTTTTTTTTAGTATTCCTAATTTATTACTATTAATTAATATCAATTAATATCT
AAAAATTATAATAAAAATCAA------------------ATTATACATATATATAATAGA
TACATATCTATCTAATACAATAAAAATAAGAATTCTATAAAAAAGCAAAAATACAATGAA
TTTTCTTAAAGAACAAAATGTTTGTTATGCTTAATATCTTTAGTTTGGTCTGTATTTGTA
TTCACTCTACCTTTTATTCAAGTAGTTTTTTCTTGGCGAAATTACCCGAAGCCTACGCTT
TT
>Pr1_L9
AAAATATCTCTAGAAATGGAATAAAAAATTGTTGCTAGGATTTGAATATGCGTAGATGTA
AAATTTGAATTAAACTGAAATTGTTGATCATTACATAGAATTCAATTAAGATATTCTATG
AAAGTATGATTTGATTTCTTCGATTTTTTTATTTCAGAATGAAAAGATTTGTATTTTGAA
CTGGCTAAGTTCAAATCAAAGAAGTATTTTTTT-GGGGGGTCTGACCTTATTTGACTTAT
TATTTTTTTTTTTTTTAGTATTCCTAATTTATTACTATTAATTAATATCAATTAATATCT
AAAAATTATAATAAAAATCAA------------------ATTATACATATATATAATAGA
TACATATCTATCTAATACAATAAAAATAAGAATTCTATAAAAAAGCAAAAATACAATGAA
TTTTCTTAAAGAACAAAATGTTTGTTATGCTTAATATCTTTAGTTTGGTCTGTATTTGTA
TTCACTCTACCTTTTATTCAAGTAGTTTTTTCTTGGCGAAATTACCCGAAGCCTACGCTT
TT
>Pr1_L10
AAAATATCTCTAGAAATGGAATAAAAAATTGTTGCTAGGATTTGAATATGCGTAGATGTA
AAATTTGAATTAAACTGAAATTGTTGATCATTACATAGAATTCAATTAAGATATTCTATG
AAAGTATGATTTGATTTCTTCGATTTTTTTATTTCAGAATGAAAAGATTTGTATTTTGAA
CTGGCTAAGTTCAAATCAAAGAAGTATTTTTTT-GGGGGGTCTGACCTTATTTGACTTAT
TATTTTTTTTTTTTTTAGTATTCCTAATTTATTACTATTAATTAATATCAATTAATATCT
AAAAATTATAATAAAAATCAA------------------ATTATACATATATATAATAGA
TACATATCTATCTAATACAATAAAAATAAGAATTCTATAAAAAAGCAAAAATACAATGAA
TTTTCTTAAAGAACAAAATGTTTGTTATGCTTAATATCTTTAGTTTGGTCTGTATTTGTA
TTCACTCTACCTTTTATTCAAGTAGTTTTTTCTTGGCGAAATTACCCGAAGCCTACGCTT
TT
>Pr1_N1
AAAATATCTCTAGAAATGGAATAAAAAATTGTTGCTAGGATTTGAATATGCGTAGATGTA
AAATTTGAATTAAACTGAAATTGTTGATCATTACATAGAATTCAATTAAGATATTCTATG
AAAGTATGATTTGATTTCTTCGATTTTTTTATTTCAGAATGAAAAGATTTGTATTTTGAA
CTGGCTAAGTTCAAATCAAAGAAGTATTTTTTT-GGGGGGTCTGACCTTATTTGACTTAT
TATTTTTTTTTTTTTTAGTATTCCTAATTTATTACTATTAATTAATATCAATTAATATCT
AAAAATTATAATAAAAATCAAATTATACATATATATAAAATTATACATATATATAATAGA
TACATATCTATCTAATACAATAAAAATAAGAATTCTATAAAAAAGCAAAAATACAATGAA
TTTTCTTAAAGAACAAAATGTTTGTTATGCTTAATATCTTTAGTTTGGTCTGTATTTGTA
TTCACTCTACCTTTTATTCAAGTAGTTTTTTCTTGGCGAAATTACCCGAAGCCTACGCTT
TT
>Pr1_N2
AAAATATCTCTAGAAATGGAATAAAAAATTGTTGCTAGGATTTGAATATGCGTAGATGTA
AAATTTGAATTAAACTGAAATTGTTGATCATTACATAGAATTCAATTAAGATATTCTATG
AAAGTATGATTTGATTTCTTCGATTTTTTTATTTCAGAATGAAAAGATTTGTATTTTGAA
CTGGCTAAGTTCAAATCAAAGAAGTATTTTTTT-GGGGGGTCTGACCTTATTTGACTTAT
TATTTTTTTTTTTTTTAGTATTCCTAATTTATTACTATTAATTAATATCAATTAATATCT
AAAAATTATAATAAAAATCAAATTATACATATATATAAAATTATACATATATATAATAGA
TACATATCTATCTAATACAATAAAAATAAGAATTCTATAAAAAAGCAAAAATACAATGAA
TTTTCTTAAAGAACAAAATGTTTGTTATGCTTAATATCTTTAGTTTGGTCTGTATTTGTA
TTCACTCTACCTTTTATTCAAGTAGTTTTTTCTTGGCGAAATTACCCGAAGCCTACGCTT
TT
>Pr1_N3
AAAATATCTCTAGAAATGGAATAAAAAATTGTTGCTAGGATTTGAATATGCGTAGATGTA
AAATTTGAATTAAACTGAAATTGTTGATCATTACATAGAATTCAATTAAGATATTCTATG
AAAGTATGATTTGATTTCTTCGATTTTTTTATTTCAGAATGAAAAGATTTGTATTTTGAA
CTGGCTAAGTTCAAATCAAAGAAGTATTTTTTT-GGGGGGTCTGACCTTATTTGACTTAT
TATTTTTTTTTTTTTTAGTATTCCTAATTTATTACTATTAATTAATATCAATTAATATCT
AAAAATTATAATAAAAATCAAATTATACATATATATAAAATTATACATATATATAATAGA
TACATATCTATCTAATACAATAAAAATAAGAATTCTATAAAAAAGCAAAAATACAATGAA
TTTTCTTAAAGAACAAAATGTTTGTTATGCTTAATATCTTTAGTTTGGTCTGTATTTGTA
TTCACTCTACCTTTTATTCAAGTAGTTTTTTCTTGGCGAAATTACCCGAAGCCTACGCTT
TT
>Pr1_N4
AAAATATCTCTAGAAATGGAATAAAAAATTGTTGCTAGGATTTGAATATGCGTAGATGTA
AAATTTGAATTAAACTGAAATTGTTGATCATTACATAGAATTCAATTAAGATATTCTATG
AAAGTATGATTTGATTTCTTCGATTTTTTTATTTCAGAATGAAAAGATTTGTATTTTGAA
CTGGCTAAGTTCAAATCAAAGAAGTATTTTTTT-GGGGGGTCTGACCTTATTTGACTTAT
TATTTTTTTTTTTTTTAGTATTCCTAATTTATTACTATTAATTAATATCAATTAATATCT
AAAAATTATAATAAAAATCAAATTATACATATATATAAAATTATACATATATATAATAGA
TACATATCTATCTAATACAATAAAAATAAGAATTCTATAAAAAAGCAAAAATACAATGAA
TTTTCTTAAAGAACAAAATGTTTGTTATGCTTAATATCTTTAGTTTGGTCTGTATTTGTA
TTCACTCTACCTTTTATTCAAGTAGTTTTTTCTTGGCGAAATTACCCGAAGCCTACGCTT
TT
>Pr1_N5
AAAATATCTCTAGAAATGGAATAAAAAATTGTTGCTAGGATTTGAATATGCGTAGATGTA
AAATTTGAATTAAACTGAAATTGTTGATCATTACATAGAATTCAATTAAGATATTCTATG
AAAGTATGATTTGATTTCTTCGATTTTTTTATTTCAGAATGAAAAGATTTGTATTTTGAA
CTGGCTAAGTTCAAATCAAAGAAGTATTTTTTT-GGGGGGTCTGACCTTATTTGACTTAT
TATTTTTTTTTTTTTTAGTATTCCTAATTTATTACTATTAATTAATATCAATTAATATCT
AAAAATTATAATAAAAATCAAATTATACATATATATAAAATTATACATATATATAATAGA
TACATATCTATCTAATACAATAAAAATAAGAATTCTATAAAAAAGCAAAAATACAATGAA
TTTTCTTAAAGAACAAAATGTTTGTTATGCTTAATATCTTTAGTTTGGTCTGTATTTGTA
TTCACTCTACCTTTTATTCAAGTAGTTTTTTCTTGGCGAAATTACCCGAAGCCTACGCTT
TT
>Pr1_N6
AAAATATCTCTAGAAATGGAATAAAAAATTGTTGCTAGGATTTGAATATGCGTAGATGTA
AAATTTGAATTAAACTGAAATTGTTGATCATTACATAGAATTCAATTAAGATATTCTATG
AAAGTATGATTTGATTTCTTCGATTTTTTTATTTCAGAATGAAAAGATTTGTATTTTGAA
CTGGCTAAGTTCAAATCAAAGAAGTATTTTTTT-GGGGGGTCTGACCTTATTTGACTTAT
TATTTTTTTTTTTTTTAGTATTCCTAATTTATTACTATTAATTAATATCAATTAATATCT
AAAAATTATAATAAAAATCAAATTATACATATATATAAAATTATACATATATATAATAGA
TACATATCTATCTAATACAATAAAAATAAGAATTCTATAAAAAAGCAAAAATACAATGAA
TTTTCTTAAAGAACAAAATGTTTGTTATGCTTAATATCTTTAGTTTGGTCTGTATTTGTA
TTCACTCTACCTTTTATTCAAGTAGTTTTTTCTTGGCGAAATTACCCGAAGCCTACGCTT
TT
>Pr1_N7
AAAATATCTCTAGAAATGGAATAAAAAATTGTTGCTAGGATTTGAATATGCGTAGATGTA
AAATTTGAATTAAACTGAAATTGTTGATCATTACATAGAATTCAATTAAGATATTCTATG
AAAGTATGATTTGATTTCTTCGATTTTTTTATTTCAGAATGAAAAGATTTGTATTTTGAA
CTGGCTAAGTTCAAATCAAAGAAGTATTTTTTT-GGGGGGTCTGACCTTATTTGACTTAT
TATTTTTTTTTTTTTTAGTATTCCTAATTTATTACTATTAATTAATATCAATTAATATCT
AAAAATTATAATAAAAATCAAATTATACATATATATAAAATTATACATATATATAATAGA
TACATATCTATCTAATACAATAAAAATAAGAATTCTATAAAAAAGCAAAAATACAATGAA
TTTTCTTAAAGAACAAAATGTTTGTTATGCTTAATATCTTTAGTTTGGTCTGTATTTGTA
TTCACTCTACCTTTTATTCAAGTAGTTTTTTCTTGGCGAAATTACCCGAAGCCTACGCTT
TT
>Pr1_N8
AAAATATCTCTAGAAATGGAATAAAAAATTGTTGCTAGGATTTGAATATGCGTAGATGTA
AAATTTGAATTAAACTGAAATTGTTGATCATTACATAGAATTCAATTAAGATATTCTATG
AAAGTATGATTTGATTTCTTCGATTTTTTTATTTCAGAATGAAAAGATTTGTATTTTGAA
CTGGCTAAGTTCAAATCAAAGAAGTATTTTTTT-GGGGGGTCTGACCTTATTTGACTTAT
TATTTTTTTTTTTTTTAGTATTCCTAATTTATTACTATTAATTAATATCAATTAATATCT
AAAAATTATAATAAAAATCAAATTATACATATATATAAAATTATACATATATATAATAGA
TACATATCTATCTAATACAATAAAAATAAGAATTCTATAAAAAAGCAAAAATACAATGAA
TTTTCTTAAAGAACAAAATGTTTGTTATGCTTAATATCTTTAGTTTGGTCTGTATTTGTA
TTCACTCTACCTTTTATTCAAGTAGTTTTTTCTTGGCGAAATTACCCGAAGCCTACGCTT
TT
>Pr1_N9
AAAATATCTCTAGAAATGGAATAAAAAATTGTTGCTAGGATTTGAATATGCGTAGATGTA
AAATTTGAATTAAACTGAAATTGTTGATCATTACATAGAATTCAATTAAGATATTCTATG
AAAGTATGATTTGATTTCTTCGATTTTTTTATTTCAGAATGAAAAGATTTGTATTTTGAA
CTGGCTAAGTTCAAATCAAAGAAGTATTTTTTT-GGGGGGTCTGACCTTATTTGACTTAT
TATTTTTTTTTTTTTTAGTATTCCTAATTTATTACTATTAATTAATATCAATTAATATCT
AAAAATTATAATAAAAATCAAATTATACATATATATAAAATTATACATATATATAATAGA
TACATATCTATCTAATACAATAAAAATAAGAATTCTATAAAAAAGCAAAAATACAATGAA
TTTTCTTAAAGAACAAAATGTTTGTTATGCTTAATATCTTTAGTTTGGTCTGTATTTGTA
TTCACTCTACCTTTTATTCAAGTAGTTTTTTCTTGGCGAAATTACCCGAAGCCTACGCTT
TT
>Pr1_N10
AAAATATCTCTAGAAATGGAATAAAAAATTGTTGCTAGGATTTGAATATGCGTAGATGTA
AAATTTGAATTAAACTGAAATTGTTGATCATTACATAGAATTCAATTAAGATATTCTATG
AAAGTATGATTTGATTTCTTCGATTTTTTTATTTCAGAATGAAAAGATTTGTATTTTGAA
CTGGCTAAGTTCAAATCAAAGAAGTATTTTTTT-GGGGGGTCTGACCTTATTTGACTTAT
TATTTTTTTTTTTTTTAGTATTCCTAATTTATTACTATTAATTAATATCAATTAATATCT
AAAAATTATAATAAAAATCAAATTATACATATATATAAAATTATACATATATATAATAGA
TACATATCTATCTAATACAATAAAAATAAGAATTCTATAAAAAAGCAAAAATACAATGAA
TTTTCTTAAAGAACAAAATGTTTGTTATGCTTAATATCTTTAGTTTGGTCTGTATTTGTA
TTCACTCTACCTTTTATTCAAGTAGTTTTTTCTTGGCGAAATTACCCGAAGCCTACGCTT
TT
>Pr1_P1
AAAATATCTCTAGAAATGGAATAAAAAATTGTTGCTAGGATTTGAATATGCGTAGATGTA
AAATTTGAATTAAACTGAAATTGTTGATCATTACATAGAATTCAATTAAGATATTCTATG
AAAGTATGATTTGATTTCTTCGATTTTTTTATTTCAGAATGAAAAGATTTGTATTTTGAA
CTGGCTAAGTTCAAATCAAAGAAGTATTTTTTG-GGGGGGTCTGACCTTATTTGACTTAT
TATTTTTTTTTTTTTTAGTATTCCTAATTTATTACTATTAATTAATATCAATTAATATCT
AAAAATTATAATAAAAATCAA------------------ATTATACATATATATAATAGA
TACATATCTATCTAATACAATAAAAATAAGAATTCTATAAAAAAGCAAAAATACAATGAA
TTTTCTTAAAGAACAAAATGTTTGTTATGCTTAATATCTTTAGTTTGGTCTGTATTTGTA
TTCACTCTACCTTTTATTCAAGTAGTTTTTTCTTGGCGAAATTACCCGAAGCCTACGCTT
TT
>Pr1_P2
AAAATATCTCTAGAAATGGAATAAAAAATTGTTGCTAGGATTTGAATATGCGTAGATGTA
AAATTTGAATTAAACTGAAATTGTTGATCATTACATAGAATTCAATTAAGATATTCTATG
AAAGTATGATTTGATTTCTTCGATTTTTTTATTTCAGAATGAAAAGATTTGTATTTTGAA
CTGGCTAAGTTCAAATCAAAGAAGTATTTTTTG-GGGGGGTCTGACCTTATTTGACTTAT
TATTTTTTTTTTTTTTAGTATTCCTAATTTATTACTATTAATTAATATCAATTAATATCT
AAAAATTATAATAAAAATCAA------------------ATTATACATATATATAATAGA
TACATATCTATCTAATACAATAAAAATAAGAATTCTATAAAAAAGCAAAAATACAATGAA
TTTTCTTAAAGAACAAAATGTTTGTTATGCTTAATATCTTTAGTTTGGTCTGTATTTGTA
TTCACTCTACCTTTTATTCAAGTAGTTTTTTCTTGGCGAAATTACCCGAAGCCTACGCTT
TT
>Pr1_P3
AAAATATCTCTAGAAATGGAATAAAAAATTGTTGCTAGGATTTGAATATGCGTAGATGTA
AAATTTGAATTAAACTGAAATTGTTGATCATTACATAGAATTCAATTAAGATATTCTATG
AAAGTATGATTTGATTTCTTCGATTTTTTTATTTCAGAATGAAAAGATTTGTATTTTGAA
CTGGCTAAGTTCAAATCAAAGAAGTATTTTTTG-GGGGGGTCTGACCTTATTTGACTTAT
TATTTTTTTTTTTTTTAGTATTCCTAATTTATTACTATTAATTAATATCAATTAATATCT
AAAAATTATAATAAAAATCAA------------------ATTATACATATATATAATAGA
TACATATCTATCTAATACAATAAAAATAAGAATTCTATAAAAAAGCAAAAATACAATGAA
TTTTCTTAAAGAACAAAATGTTTGTTATGCTTAATATCTTTAGTTTGGTCTGTATTTGTA
TTCACTCTACCTTTTATTCAAGTAGTTTTTTCTTGGCGAAATTACCCGAAGCCTACGCTT
TT
>Pr1_P4
AAAATATCTCTAGAAATGGAATAAAAAATTGTTGCTAGGATTTGAATATGCGTAGATGTA
AAATTTGAATTAAACTGAAATTGTTGATCATTACATAGAATTCAATTAAGATATTCTATG
AAAGTATGATTTGATTTCTTCGATTTTTTTATTTCAGAATGAAAAGATTTGTATTTTGAA
CTGGCTAAGTTCAAATCAAAGAAGTATTTTTTG-GGGGGGTCTGACCTTATTTGACTTAT
TATTTTTTTTTTTTTTAGTATTCCTAATTTATTACTATTAATTAATATCAATTAATATCT
AAAAATTATAATAAAAATCAA------------------ATTATACATATATATAATAGA
TACATATCTATCTAATACAATAAAAATAAGAATTCTATAAAAAAGCAAAAATACAATGAA
TTTTCTTAAAGAACAAAATGTTTGTTATGCTTAATATCTTTAGTTTGGTCTGTATTTGTA
TTCACTCTACCTTTTATTCAAGTAGTTTTTTCTTGGCGAAATTACCCGAAGCCTACGCTT
TT
>Pr1_P5
AAAATATCTCTAGAAATGGAATAAAAAATTGTTGCTAGGATTTGAATATGCGTAGATGTA
AAATTTGAATTAAACTGAAATTGTTGATCATTACATAGAATTCAATTAAGATATTCTATG
AAAGTATGATTTGATTTCTTCGATTTTTTTATTTCAGAATGAAAAGATTTGTATTTTGAA
CTGGCTAAGTTCAAATCAAAGAAGTATTTTTTG-GGGGGGTCTGACCTTATTTGACTTAT
TATTTTTTTTTTTTTTAGTATTCCTAATTTATTACTATTAATTAATATCAATTAATATCT
AAAAATTATAATAAAAATCAA------------------ATTATACATATATATAATAGA
TACATATCTATCTAATACAATAAAAATAAGAATTCTATAAAAAAGCAAAAATACAATGAA
TTTTCTTAAAGAACAAAATGTTTGTTATGCTTAATATCTTTAGTTTGGTCTGTATTTGTA
TTCACTCTACCTTTTATTCAAGTAGTTTTTTCTTGGCGAAATTACCCGAAGCCTACGCTT
TT
>Pr1_P6
AAAATATCTCTAGAAATGGAATAAAAAATTGTTGCTAGGATTTGAATATGCGTAGATGTA
AAATTTGAATTAAACTGAAATTGTTGATCATTACATAGAATTCAATTAAGATATTCTATG
AAAGTATGATTTGATTTCTTCGATTTTTTTATTTCAGAATGAAAAGATTTGTATTTTGAA
CTGGCTAAGTTCAAATCAAAGAAGTATTTTTTG-GGGGGGTCTGACCTTATTTGACTTAT
TATTTTTTTTTTTTTTAGTATTCCTAATTTATTACTATTAATTAATATCAATTAATATCT
AAAAATTATAATAAAAATCAA------------------ATTATACATATATATAATAGA
TACATATCTATCTAATACAATAAAAATAAGAATTCTATAAAAAAGCAAAAATACAATGAA
TTTTCTTAAAGAACAAAATGTTTGTTATGCTTAATATCTTTAGTTTGGTCTGTATTTGTA
TTCACTCTACCTTTTATTCAAGTAGTTTTTTCTTGGCGAAATTACCCGAAGCCTACGCTT
TT
>Pr1_P7
AAAATATCTCTAGAAATGGAATAAAAAATTGTTGCTAGGATTTGAATATGCGTAGATGTA
AAATTTGAATTAAACTGAAATTGTTGATCATTACATAGAATTCAATTAAGATATTCTATG
AAAGTATGATTTGATTTCTTCGATTTTTTTATTTCAGAATGAAAAGATTTGTATTTTGAA
CTGGCTAAGTTCAAATCAAAGAAGTATTTTTTG-GGGGGGTCTGACCTTATTTGACTTAT
TATTTTTTTTTTTTTTAGTATTCCTAATTTATTACTATTAATTAATATCAATTAATATCT
AAAAATTATAATAAAAATCAA------------------ATTATACATATATATAATAGA
TACATATCTATCTAATACAATAAAAATAAGAATTCTATAAAAAAGCAAAAATACAATGAA
TTTTCTTAAAGAACAAAATGTTTGTTATGCTTAATATCTTTAGTTTGGTCTGTATTTGTA
TTCACTCTACCTTTTATTCAAGTAGTTTTTTCTTGGCGAAATTACCCGAAGCCTACGCTT
TT
>Pr1_P8
AAAATATCTCTAGAAATGGAATAAAAAATTGTTGCTAGGATTTGAATATGCGTAGATGTA
AAATTTGAATTAAACTGAAATTGTTGATCATTACATAGAATTCAATTAAGATATTCTATG
AAAGTATGATTTGATTTCTTCGATTTTTTTATTTCAGAATGAAAAGATTTGTATTTTGAA
CTGGCTAAGTTCAAATCAAAGAAGTATTTTTTG-GGGGGGTCTGACCTTATTTGACTTAT
TATTTTTTTTTTTTTTAGTATTCCTAATTTATTACTATTAATTAATATCAATTAATATCT
AAAAATTATAATAAAAATCAA------------------ATTATACATATATATAATAGA
TACATATCTATCTAATACAATAAAAATAAGAATTCTATAAAAAAGCAAAAATACAATGAA
TTTTCTTAAAGAACAAAATGTTTGTTATGCTTAATATCTTTAGTTTGGTCTGTATTTGTA
TTCACTCTACCTTTTATTCAAGTAGTTTTTTCTTGGCGAAATTACCCGAAGCCTACGCTT
TT
>Pr1_P9
AAAATATCTCTAGAAATGGAATAAAAAATTGTTGCTAGGATTTGAATATGCGTAGATGTA
AAATTTGAATTAAACTGAAATTGTTGATCATTACATAGAATTCAATTAAGATATTCTATG
AAAGTATGATTTGATTTCTTCGATTTTTTTATTTCAGAATGAAAAGATTTGTATTTTGAA
CTGGCTAAGTTCAAATCAAAGAAGTATTTTTTG-GGGGGGTCTGACCTTATTTGACTTAT
TATTTTTTTTTTTTTTAGTATTCCTAATTTATTACTATTAATTAATATCAATTAATATCT
AAAAATTATAATAAAAATCAA------------------ATTATACATATATATAATAGA
TACATATCTATCTAATACAATAAAAATAAGAATTCTATAAAAAAGCAAAAATACAATGAA
TTTTCTTAAAGAACAAAATGTTTGTTATGCTTAATATCTTTAGTTTGGTCTGTATTTGTA
TTCACTCTACCTTTTATTCAAGTAGTTTTTTCTTGGCGAAATTACCCGAAGCCTACGCTT
TT
>Pr1_P21
AAAATATCTCTAGAAATGGAATAAAAAATTGTTGCTAGGATTTGAATATGCGTAGATGTA
AAATTTGAATTAAACTGAAATTGTTGATCATTACATAGAATTCAATTAAGATATTCTATG
AAAGTATGATTTGATTTCTTCGATTTTTTTATTTCAGAATGAAAAGATTTGTATTTTGAA
CTGGCTAAGTTCAAATCAAAGAAGTATTTTTTG-GGGGGGTCTGACCTTATTTGACTTAT
TATTTTTTTTTTTTTTAGTATTCCTAATTTATTACTATTAATTAATATCAATTAATATCT
AAAAATTATAATAAAAATCAA------------------ATTATACATATATATAATAGA
TACATATCTATCTAATACAATAAAAATAAGAATTCTATAAAAAAGCAAAAATACAATGAA
TTTTCTTAAAGAACAAAATGTTTGTTATGCTTAATATCTTTAGTTTGGTCTGTATTTGTA
TTCACTCTACCTTTTATTCAAGTAGTTTTTTCTTGGCGAAATTACCCGAAGCCTACGCTT
TT
>Pr1_S1
AAAATATCTCTAGAAATGGAATAAAAAATTGTTGCTAGGATTTGAATATGCGTAGATGTA
AAATTTGAATTAAACTGAAATTGTTGATCATTACATAGAATTCAATTAAGATATTCTATG
AAAGTATGATTTGATTTCTTCGATTTTTTTATTTCAGAATGAAAAGATTTGTATTTTGAA
CTGGCTAAGTTCAAATCAAAGAAGTATTTTTTT-GGGGGGTCTGACCTTATTTGACTTAT
TATTTTTTTTTTTTT-AGTATTCCTAATTTATTACTATTAATTAATATCAATTAATATCT
AAAAATTATAATAAAAATCAAATTATACATATATATAAAATTATACATATATATAATAGA
TACATATCTATCTAATACAATAAAAATAAGAATTCTATAAAAAAGCAAAAATACAATGAA
TTTTCTTAAAGAACAAAATGTTTGTTATGCTTAATATCTTTAGTTTGGTCTGTATTTGTA
TTCACTCTACCTTTTATTCAAGTAGTTTTTTCTTGGCGAAATTACCCGAAGCCTACGCTT
TT
>Pr1_S2
AAAATATCTCTAGAAATGGAATAAAAAATTGTTGCTAGGATTTGAATATGCGTAGATGTA
AAATTTGAATTAAACTGAAATTGTTGATCATTACATAGAATTCAATTAAGATATTCTATG
AAAGTATGATTTGATTTCTTCGATTTTTTTATTTCAGAATGAAAAGATTTGTATTTTGAA
CTGGCTAAGTTCAAATCAAAGAAGTATTTTTTG-GGGGGGTCTGACCTTATTTGACTTAT
TATTTTTTTTTTTTTTAGTATTCCTAATTTATTACTATTAATTAATATCAATTAATATCT
AAAAATTATAATAAAAATCAA------------------ATTATACATATATATAATAGA
TACATATCTATCTAATACAATAAAAATAAGAATTCTATAAAAAAGCAAAAATACAATGAA
TTTTCTTAAAGAACAAAATGTTTGTTATGCTTAATATCTTTAGTTTGGTCTGTATTTGTA
TTCACTCTACCTTTTATTCAAGTAGTTTTTTCTTGGCGAAATTACCCGAAGCCTACGCTT
TT
>Pr1_S3
AAAATATCTCTAGAAATGGAATAAAAAATTGTTGCTAGGATTTGAATATGCGTAGATGTA
AAATTTGAATTAAACTGAAATTGTTGATCATTACATAGAATTCAATTAAGATATTCTATG
AAAGTATGATTTGATTTCTTCGATTTTTTTATTTCAGAATGAAAAGATTTGTATTTTGAA
CTGGCTAAGTTCAAATCAAAGAAGTATTTTTTG-GGGGGGTCTGACCTTATTTGACTTAT
TATTTTTTTTTTTTTTAGTATTCCTAATTTATTACTATTAATTAATATCAATTAATATCT
AAAAATTATAATAAAAATCAA------------------ATTATACATATATATAATAGA
TACATATCTATCTAATACAATAAAAATAAGAATTCTATAAAAAAGCAAAAATACAATGAA
TTTTCTTAAAGAACAAAATGTTTGTTATGCTTAATATCTTTAGTTTGGTCTGTATTTGTA
TTCACTCTACCTTTTATTCAAGTAGTTTTTTCTTGGCGAAATTACCCGAAGCCTACGCTT
TT
>Pr1_S4
AAAATATCTCTAGAAATGGAATAAAAAATTGTTGCTAGGATTTGAATATGCGTAGATGTA
AAATTTGAATTAAACTGAAATTGTTGATCATTACATAGAATTCAATTAAGATATTCTATG
AAAGTATGATTTGATTTCTTCGATTTTTTTATTTCAGAATGAAAAGATTTGTATTTTGAA
CTGGCTAAGTTCAAATCAAAGAAGTATTTTTTG-GGGGGGTCTGACCTTATTTGACTTAT
TATTTTTTTTTTTTTTAGTATTCCTAATTTATTACTATTAATTAATATCAATTAATATCT
AAAAATTATAATAAAAATCAA------------------ATTATACATATATATAATAGA
TACATATCTATCTAATACAATAAAAATAAGAATTCTATAAAAAAGCAAAAATACAATGAA
TTTTCTTAAAGAACAAAATGTTTGTTATGCTTAATATCTTTAGTTTGGTCTGTATTTGTA
TTCACTCTACCTTTTATTCAAGTAGTTTTTTCTTGGCGAAATTACCCGAAGCCTACGCTT
TT
>Pr1_S5
AAAATATCTCTAGAAATGGAATAAAAAATTGTTGCTAGGATTTGAATATGCGTAGATGTA
AAATTTGAATTAAACTGAAATTGTTGATCATTACATAGAATTCAATTAAGATATTCTATG
AAAGTATGATTTGATTTCTTCGATTTTTTTATTTCAGAATGAAAAGATTTGTATTTTGAA
CTGGCTAAGTTCAAATCAAAGAAGTATTTTTTG-GGGGGGTCTGACCTTATTTGACTTAT
TATTTTTTTTTTTTTTAGTATTCCTAATTTATTACTATTAATTAATATCAATTAATATCT
AAAAATTATAATAAAAATCAA------------------ATTATACATATATATAATAGA
TACATATCTATCTAATACAATAAAAATAAGAATTCTATAAAAAAGCAAAAATACAATGAA
TTTTCTTAAAGAACAAAATGTTTGTTATGCTTAATATCTTTAGTTTGGTCTGTATTTGTA
TTCACTCTACCTTTTATTCAAGTAGTTTTTTCTTGGCGAAATTACCCGAAGCCTACGCTT
TT
>Pr1_S6
AAAATATCTCTAGAAATGGAATAAAAAATTGTTGCTAGGATTTGAATATGCGTAGATGTA
AAATTTGAATTAAACTGAAATTGTTGATCATTACATAGAATTCAATTAAGATATTCTATG
AAAGTATGATTTGATTTCTTCGATTTTTTTATTTCAGAATGAAAAGATTTGTATTTTGAA
CTGGCTAAGTTCAAATCAAAGAAGTATTTTTTG-GGGGGGTCTGACCTTATTTGACTTAT
TATTTTTTTTTTTTTTAGTATTCCTAATTTATTACTATTAATTAATATCAATTAATATCT
AAAAATTATAATAAAAATCAA------------------ATTATACATATATATAATAGA
TACATATCTATCTAATACAATAAAAATAAGAATTCTATAAAAAAGCAAAAATACAATGAA
TTTTCTTAAAGAACAAAATGTTTGTTATGCTTAATATCTTTAGTTTGGTCTGTATTTGTA
TTCACTCTACCTTTTATTCAAGTAGTTTTTTCTTGGCGAAATTACCCGAAGCCTACGCTT
TT
>Pr1_S7
AAAATATCTCTAGAAATGGAATAAAAAATTGTTGCTAGGATTTGAATATGCGTAGATGTA
AAATTTGAATTAAACTGAAATTGTTGATCATTACATAGAATTCAATTAAGATATTCTATG
AAAGTATGATTTGATTTCTTCGATTTTTTTATTTCAGAATGAAAAGATTTGTATTTTGAA
CTGGCTAAGTTCAAATCAAAGAAGTATTTTTTG-GGGGGGTCTGACCTTATTTGACTTAT
TATTTTTTTTTTTTTTAGTATTCCTAATTTATTACTATTAATTAATATCAATTAATATCT
AAAAATTATAATAAAAATCAA------------------ATTATACATATATATAATAGA
TACATATCTATCTAATACAATAAAAATAAGAATTCTATAAAAAAGCAAAAATACAATGAA
TTTTCTTAAAGAACAAAATGTTTGTTATGCTTAATATCTTTAGTTTGGTCTGTATTTGTA
TTCACTCTACCTTTTATTCAAGTAGTTTTTTCTTGGCGAAATTACCCGAAGCCTACGCTT
TT
>Pr1_S8
AAAATATCTCTAGAAATGGAATAAAAAATTGTTGCTAGGATTTGAATATGCGTAGATGTA
AAATTTGAATTAAACTGAAATTGTTGATCATTACATAGAATTCAATTAAGATATTCTATG
AAAGTATGATTTGATTTCTTCGATTTTTTTATTTCAGAATGAAAAGATTTGTATTTTGAA
CTGGCTAAGTTCAAATCAAAGAAGTATTTTTTG-GGGGGGTCTGACCTTATTTGACTTAT
TATTTTTTTTTTTTTTAGTATTCCTAATTTATTACTATTAATTAATATCAATTAATATCT
AAAAATTATAATAAAAATCAA------------------ATTATACATATATATAATAGA
TACATATCTATCTAATACAATAAAAATAAGAATTCTATAAAAAAGCAAAAATACAATGAA
TTTTCTTAAAGAACAAAATGTTTGTTATGCTTAATATCTTTAGTTTGGTCTGTATTTGTA
TTCACTCTACCTTTTATTCAAGTAGTTTTTTCTTGGCGAAATTACCCGAAGCCTACGCTT
TT
>Pr1_S9
AAAATATCTCTAGAAATGGAATAAAAAATTGTTGCTAGGATTTGAATATGCGTAGATGTA
AAATTTGAATTAAACTGAAATTGTTGATCATTACATAGAATTCAATTAAGATATTCTATG
AAAGTATGATTTGATTTCTTCGATTTTTTTATTTCAGAATGAAAAGATTTGTATTTTGAA
CTGGCTAAGTTCAAATCAAAGAAGTATTTTTTG-GGGGGGTCTGACCTTATTTGACTTAT
TATTTTTTTTTTTTTTAGTATTCCTAATTTATTACTATTAATTAATATCAATTAATATCT
AAAAATTATAATAAAAATCAA------------------ATTATACATATATATAATAGA
TACATATCTATCTAATACAATAAAAATAAGAATTCTATAAAAAAGCAAAAATACAATGAA
TTTTCTTAAAGAACAAAATGTTTGTTATGCTTAATATCTTTAGTTTGGTCTGTATTTGTA
TTCACTCTACCTTTTATTCAAGTAGTTTTTTCTTGGCGAAATTACCCGAAGCCTACGCTT
TT
>Pr1_S10
AAAATATCTCTAGAAATGGAATAAAAAATTGTTGCTAGGATTTGAATATGCGTAGATGTA
AAATTTGAATTAAACTGAAATTGTTGATCATTACATAGAATTCAATTAAGATATTCTATG
AAAGTATGATTTGATTTCTTCGATTTTTTTATTTCAGAATGAAAAGATTTGTATTTTGAA
CTGGCTAAGTTCAAATCAAAGAAGTATTTTTTG-GGGGGGTCTGACCTTATTTGACTTAT
TATTTTTTTTTTTTTTAGTATTCCTAATTTATTACTATTAATTAATATCAATTAATATCT
AAAAATTATAATAAAAATCAA------------------ATTATACATATATATAATAGA
TACATATCTATCTAATACAATAAAAATAAGAATTCTATAAAAAAGCAAAAATACAATGAA
TTTTCTTAAAGAACAAAATGTTTGTTATGCTTAATATCTTTAGTTTGGTCTGTATTTGTA
TTCACTCTACCTTTTATTCAAGTAGTTTTTTCTTGGCGAAATTACCCGAAGCCTACGCTT
TT
>Pr1_T1
AAAATATCTCTAGAAATGGAATAAAAAATTGTTGCTAGGATTTGAATATGCGTAGATGTA
AAATTTGAATTAAACTGAAATTGTTGATCATTACATAGAATTCAATTAAGATATTCTATG
AAAGTATGATTTGATTTCTTCGATTTTTTTATTTCAGAATGAAAAGATTTGTATTTTGAA
CTGGCTAAGTTCAAATCAAAGAAGTATTTTTTG-GGGGGGTCTGACCTTATTTGACTTAT
TATTTTTTTTTTTTTTAGTATTCCTAATTTATTACTATTAATTAATATCAATTAATATCT
AAAAATTATAATAAAAATCAA------------------ATTATACATATATATAATAGA
TACATATCTATCTAATACAATAAAAATAAGAATTCTATAAAAAAGCAAAAATACAATGAA
TTTTCTTAAAGAACAAAATGTTTGTTATGCTTAATATCTTTAGTTTGGTCTGTATTTGTA
TTCACTCTACCTTTTATTCAAGTAGTTTTTTCTTGGCGAAATTACCCGAAGCCTACGCTT
TT
>Pr1_T2
AAAATATCTCTAGAAATGGAATAAAAAATTGTTGCTAGGATTTGAATATGCGTAGATGTA
AAATTTGAATTAAACTGAAATTGTTGATCATTACATAGAATTCAATTAAGATATTCTATG
AAAGTATGATTTGATTTCTTCGATTTTTTTATTTCAGAATGAAAAGATTTGTATTTTGAA
CTGGCTAAGTTCAAATCAAAGAAGTATTTTTTG-GGGGGGTCTGACCTTATTTGACTTAT
TATTTTTTTTTTTTTTAGTATTCCTAATTTATTACTATTAATTAATATCAATTAATATCT
AAAAATTATAATAAAAATCAA------------------ATTATACATATATATAATAGA
TACATATCTATCTAATACAATAAAAATAAGAATTCTATAAAAAAGCAAAAATACAATGAA
TTTTCTTAAAGAACAAAATGTTTGTTATGCTTAATATCTTTAGTTTGGTCTGTATTTGTA
TTCACTCTACCTTTTATTCAAGTAGTTTTTTCTTGGCGAAATTACCCGAAGCCTACGCTT
TT
>Pr1_T3
AAAATATCTCTAGAAATGGAATAAAAAATTGTTGCTAGGATTTGAATATGCGTAGATGTA
AAATTTGAATTAAACTGAAATTGTTGATCATTACATAGAATTCAATTAAGATATTCTATG
AAAGTATGATTTGATTTCTTCGATTTTTTTATTTCAGAATGAAAAGATTTGTATTTTGAA
CTGGCTAAGTTCAAATCAAAGAAGTATTTTTTG-GGGGGGTCTGACCTTATTTGACTTAT
TATTTTTTTTTTTTTTAGTATTCCTAATTTATTACTATTAATTAATATCAATTAATATCT
AAAAATTATAATAAAAATCAA------------------ATTATACATATATATAATAGA
TACATATCTATCTAATACAATAAAAATAAGAATTCTATAAAAAAGCAAAAATACAATGAA
TTTTCTTAAAGAACAAAATGTTTGTTATGCTTAATATCTTTAGTTTGGTCTGTATTTGTA
TTCACTCTACCTTTTATTCAAGTAGTTTTTTCTTGGCGAAATTACCCGAAGCCTACGCTT
TT
>Pr1_V1
AAAATATCTCTAGAAATGGAATAAAAAATTGTTGCTAGGATTTGAATATGCGTAGATGTA
AAATTTGAATTAAACTGAAATTGTTGATCATTACATAGAATTCAATTAAGATATTCTATG
AAAGTATGATTTGATTTCTTCGATTTTTTTATTTCAGAATGAAAAGATTTGTATTTTGAA
CTGGCTAAGTTCAAATCAAAGAAGTATTTTTTT-GGGGGGTCTGACCTTATTTGACTTAT
TATTTTTTTTTTTTT-AGTATTCCTAATTTATTACTATTAATTAATATCAATTAATATCT
AAAAATTATAATAAAAATCAA------------------ATTATACATATATATAATAGA
TACATATCTATCTAATACAATAAAAATAAGAATTCTATAAAAAAGCAAAAATACAATGAA
TTTTCTTAAAGAACAAAATGTTTGTTATGCTTAATATCTTTAGTTTGGTCTGTATTTGTA
TTCACTCTACCTTTTATTCAAGTAGTTTTTTCTTGGCGAAATTACCCGAAGCCTACGCTT
TT
>Pr1_V9
AAAATATCTCTAGAAATGGAATAAAAAATTGTTGCTAGGATTTGAATATGCGTAGATGTA
AAATTTGAATTAAACTGAAATTGTTGATCATTACATAGAATTCAATTAAGATATTCTATG
AAAGTATGATTTGATTTCTTCGATTTTTTTATTTCAGAATGAAAAGATTTGTATTTTGAA
CTGGCTAAGTTCAAATCAAAGAAGTATTTTTTT-GGGGGGTCTGACCTTATTTGACTTAT
TATTTTTTTTTTTTT-AGTATTCCTAATTTATTACTATTAATTAATATCAATTAATATCT
AAAAATTATAATAAAAATCAA------------------ATTATACATATATATAATAGA
TACATATCTATCTAATACAATAAAAATAAGAATTCTATAAAAAAGCAAAAATACAATGAA
TTTTCTTAAAGAACAAAATGTTTGTTATGCTTAATATCTTTAGTTTGGTCTGTATTTGTA
TTCACTCTACCTTTTATTCAAGTAGTTTTTTCTTGGCGAAATTACCCGAAGCCTACGCTT
TT
>Pr1_V12
AAAATATCTCTAGAAATGGAATAAAAAATTGTTGCTAGGATTTGAATATGCGTAGATGTA
AAATTTGAATTAAACTGAAATTGTTGATCATTACATAGAATTCAATTAAGATATTCTATG
AAAGTATGATTTGATTTCTTCGATTTTTTTATTTCAGAATGAAAAGATTTGTATTTTGAA
CTGGCTAAGTTCAAATCAAAGAAGTATTTTTTT-GGGGGGTCTGACCTTATTTGACTTAT
TATTTTTTTTTTTTT-AGTATTCCTAATTTATTACTATTAATTAATATCAATTAATATCT
AAAAATTATAATAAAAATCAA------------------ATTATACATATATATAATAGA
TACATATCTATCTAATACAATAAAAATAAGAATTCTATAAAAAAGCAAAAATACAATGAA
TTTTCTTAAAGAACAAAATGTTTGTTATGCTTAATATCTTTAGTTTGGTCTGTATTTGTA
TTCACTCTACCTTTTATTCAAGTAGTTTTTTCTTGGCGAAATTACCCGAAGCCTACGCTT
TT
>Pr1_V15
AAAATATCTCTAGAAATGGAATAAAAAATTGTTGCTAGGATTTGAATATGCGTAGATGTA
AAATTTGAATTAAACTGAAATTGTTGATCATTACATAGAATTCAATTAAGATATTCTATG
AAAGTATGATTTGATTTCTTCGATTTTTTTATTTCAGAATGAAAAGATTTGTATTTTGAA
CTGGCTAAGTTCAAATCAAAGAAGTATTTTTTT-TGGGGGTCTGACCTTATTTGACTTAT
TATTTTTTTTTTTTTTAGTATTCCTAATTTATTACTATTAATTAATATCAATTAATATCT
AAAAATTATAATAAAAATCAA------------------ATTATACATATATATAATAGA
TACATATCTATCTAATACAATAAAAATAAGAATTCTATAAAAAAGCAAAAATACAATGAA
TTTTCTTAAAGAACAAAATGTTTGTTATGCTTAATATCTTTAGTTTGGTCTGTATTTGTA
TTCACTCTACCTTTTATTCAAGTAGTTTTTTCTTGGCGAAATTACCCGAAGCCTACGCTT
TT
>Pr1_V21
AAAATATCTCTAGAAATGGAATAAAAAATTGTTGCTAGGATTTGAATATGCGTAGATGTA
AAATTTGAATTAAACTGAAATTGTTGATCATTACATAGAATTCAATTAAGATATTCTATG
AAAGTATGATTTGATTTCTTCGATTTTTTTATTTCAGAATGAAAAGATTTGTATTTTGAA
CTGGCTAAGTTCAAATCAAAGAAGTATTTTTTT-GGGGGGTCTGACCTTATTTGACTTAT
TATTTTTTTTTTTTT-AGTATTCCTAATTTATTACTATTAATTAATATCAATTAATATCT
AAAAATTATAATAAAAATCAA------------------ATTATACATATATATAATAGA
TACATATCTATCTAATACAATAAAAATAAGAATTCTATAAAAAAGCAAAAATACAATGAA
TTTTCTTAAAGAACAAAATGTTTGTTATGCTTAATATCTTTAGTTTGGTCTGTATTTGTA
TTCACTCTACCTTTTATTCAAGTAGTTTTTTCTTGGCGAAATTACCCGAAGCCTACGCTT
TT
>Pr1_V24
AAAATATCTCTAGAAATGGAATAAAAAATTGTTGCTAGGATTTGAATATGCGTAGATGTA
AAATTTGAATTAAACTGAAATTGTTGATCATTACATAGAATTCAATTAAGATATTCTATG
AAAGTATGATTTGATTTCTTCGATTTTTTTATTTCAGAATGAAAAGATTTGTATTTTGAA
CTGGCTAAGTTCAAATCAAAGAAGTATTTTTTT-GGGGGGTCTGACCTTATTTGACTTAT
TATTTTTTTTTTTT--AGTATTCCTAATTTATTACTATTAATTAATATCAATTAATATCT
AAAAATTATAATAAAAATCAA------------------ATTATACATATATATAATAGA
TACATATCTATCTAATACAATAAAAATAAGAATTCTATAAAAAAGCAAAAATACAATGAA
TTTTCTTAAAGAACAAAATGTTTGTTATGCTTAATATCTTTAGTTTGGTCTGTATTTGTA
TTCACTCTACCTTTTATTCAAGTAGTTTTTTCTTGGCGAAATTACCCGAAGCCTACGCTT
TT
>Pr1_V27
AAAATATCTCTAGAAATGGAATAAAAAATTGTTGCTAGGATTTGAATATGCGTAGATGTA
AAATTTGAATTAAACTGAAATTGTTGATCATTACATAGAATTCAATTAAGATATTCTATG
AAAGTATGATTTGATTTCTTCGATTTTTTTATTTCAGAATGAAAAGATTTGTATTTTGAA
CTGGCTAAGTTCAAATCAAAGAAGTATTTTTTT-GGGGGGTCTGACCTTATTTGACTTAT
TATTTTTTTTTTTT--AGTATTCCTAATTTATTACTATTAATTAATATCAATTAATATCT
AAAAATTATAATAAAAATCAA------------------ATTATACATATATATAATAGA
TACATATCTATCTAATACAATAAAAATAAGAATTCTATAAAAAAGCAAAAATACAATGAA
TTTTCTTAAAGAACAAAATGTTTGTTATGCTTAATATCTTTAGTTTGGTCTGTATTTGTA
TTCACTCTACCTTTTATTCAAGTAGTTTTTTCTTGGCGAAATTACCCGAAGCCTACGCTT
TT
>Pr1_V34
AAAATATCTCTAGAAATGGAATAAAAAATTGTTGCTAGGATTTGAATATGCGTAGATGTA
AAATTTGAATTAAACTGAAATTGTTGATCATTACATAGAATTCAATTAAGATATTCTATG
AAAGTATGATTTGATTTCTTCGATTTTTTTATTTCAGAATGAAAAGATTTGTATTTTGAA
CTGGCTAAGTTCAAATCAAAGAAGTATTTTTTT-GGGGGGTCTGACCTTATTTGACTTAT
TATTTTTTTTTTTT--AGTATTCCTAATTTATTACTATTAATTAATATCAATTAATATCT
AAAAATTATAATAAAAATCAA------------------ATTATACATATATATAATAGA
TACATATCTATCTAATACAATAAAAATAAGAATTCTATAAAAAAGCAAAAATACAATGAA
TTTTCTTAAAGAACAAAATGTTTGTTATGCTTAATATCTTTAGTTTGGTCTGTATTTGTA
TTCACTCTACCTTTTATTCAAGTAGTTTTTTCTTGGCGAAATTACCCGAAGCCTACGCTT
TT
>Pr1_V41
AAAATATCTCTAGAAATGGAATAAAAAATTGTTGCTAGGATTTGAATATGCGTAGATGTA
AAATTTGAATTAAACTGAAATTGTTGATCATTACATAGAATTCAATTAAGATATTCTATG
AAAGTATGATTTGATTTCTTCGATTTTTTTATTTCAGAATGAAAAGATTTGTATTTTGAA
CTGGCTAAGTTCAAATCAAAGAAGTATTTTTTT-GGGGGGTCTGACCTTATTTGACTTAT
TATTTTTTTTTTTT--AGTATTCCTAATTTATTACTATTAATTAATATCAATTAATATCT
AAAAATTATAATAAAAATCAA------------------ATTATACATATATATAATAGA
TACATATCTATCTAATACAATAAAAATAAGAATTCTATAAAAAAGCAAAAATACAATGAA
TTTTCTTAAAGAACAAAATGTTTGTTATGCTTAATATCTTTAGTTTGGTCTGTATTTGTA
TTCACTCTACCTTTTATTCAAGTAGTTTTTTCTTGGCGAAATTACCCGAAGCCTACGCTT
TT
>Pr1_V46
AAAATATCTCTAGAAATGGAATAAAAAATTGTTGCTAGGATTTGAATATGCGTAGATGTA
AAATTTGAATTAAACTGAAATTGTTGATCATTACATAGAATTCAATTAAGATATTCTATG
AAAGTATGATTTGATTTCTTCGATTTTTTTATTTCAGAATGAAAAGATTTGTATTTTGAA
CTGGCTAAGTTCAAATCAAAGAAGTATTTTTTT-GGGGGGTCTGACCTTATTTGACTTAT
TATTTTTTTTTTTT--AGTATTCCTAATTTATTACTATTAATTAATATCAATTAATATCT
AAAAATTATAATAAAAATCAA------------------ATTATACATATATATAATAGA
TACATATCTATCTAATACAATAAAAATAAGAATTCTATAAAAAAGCAAAAATACAATGAA
TTTTCTTAAAGAACAAAATGTTTGTTATGCTTAATATCTTTAGTTTGGTCTGTATTTGTA
TTCACTCTACCTTTTATTCAAGTAGTTTTTTCTTGGCGAAATTACCCGAAGCCTACGCTT
TT
>Pr1_GF1
AAAATATCTCTAGAAATGGAATAAAAAATTGTTGCTAGGATTTGAATATGCGTAGATGTA
AAATTTGAATTAAACTGAAATTGTTGATCATTACATAGAATTCAATTAAGATATTCTATG
AAAGTATGATTTGATTTCTTCGATTTTTTTATTTCAGAATGAAAAGATTTGGATTTTGAA
CTGGCTAAGTTCAAATCAAAGAAGTATTTTTTGGGGGGGGTCTGACCTTATTTGACTTAT
TATTTTTTTTTTTTT-AGTATTCCTAATTTATTACTATTAATTAATATC----------T
AAAAATTATAATAAAAATCAA------------------ATTATACATATATATAATGTA
TACATATCTATCTAATACAATAAAAATAAGAATTCTATAAAAAAGCAAAAATACAATGAA
TTTTCTTAAAGAACAAAATGTTTGTTATGCTTAATATCTTTAGTTTGGTCTGTATTTGTA
TTCACTCTACCTTTTATTCAAGTAGTTTTTTCTTGGCGAAATTACCCGAAGCCTACGCTT
TT
>Pr1_GF3
AAAATATCTCTAGAAATGGAATAAAAAATTGTTGCTAGGATTTGAATATGCGTAGATGTA
AAATTTGAATTAAACTGAAATTGTTGATCATTACATAGAATTCAATTAAGATATTCTATG
AAAGTATGATTTGATTTCTTCGATTTTTTTATTTCAGAATGAAAAGATTTGGATTTTGAA
CTGGCTAAGTTCAAATCAAAGAAGTATTTTTTGGGGGGGGTCTGACCTTATTTGACTTAT
TATTTTTTTTTTTTT-AGTATTCCTAATTTATTACTATTAATTAATATC----------T
AAAAATTATAATAAAAATCAA------------------ATTATACATATATATAATGTA
TACATATCTATCTAATACAATAAAAATAAGAATTCTATAAAAAAGCAAAAATACAATGAA
TTTTCTTAAAGAACAAAATGTTTGTTATGCTTAATATCTTTAGTTTGGTCTGTATTTGTA
TTCACTCTACCTTTTATTCAAGTAGTTTTTTCTTGGCGAAATTACCCGAAGCCTACGCTT
TT
>Pr1_GF5
AAAATATCTCTAGAAATGGAATAAAAAATTGTTGCTAGGATTTGAATATGCGTAGATGTA
AAATTTGAATTAAACTGAAATTGTTGATCATTACATAGAATTCAATTAAGATATTCTATG
AAAGTATGATTTGATTTCTTCGATTTTTTTATTTCAGAATGAAAAGATTTGGATTTTGAA
CTGGCTAAGTTCAAATCAAAGAAGTATTTTTTTTGGGGGGTCTGACCTTATTTGACTTAT
TATTTTTTTTTTTTT-AGTATTCCTAATTTATTACTATTAATTAATATC----------T
AAAAATTATAATAAAAATCAA------------------ATTATACATATATATAATGTA
TACATATCTATCTAATACAATAAAAATAAGAATTCTATAAAAAAGCAAAAATACAATGAA
TTTTCTTAAAGAACAAAATGTTTGTTATGCTTAATATCTTTAGTTTGGTCTGTATTTGTA
TTCACTCTACCTTTTATTCAAGTAGTTTTTTCTTGGCGAAATTACCCGAAGCCTACGCTT
TT
>Pr1_GF7
AAAATATCTCTAGAAATGGAATAAAAAATTGTTGCTAGGATTTGAATATGCGTAGATGTA
AAATTTGAATTAAACTGAAATTGTTGATCATTACATAGAATTCAATTAAGATATTCTATG
AAAGTATGATTTGATTTCTTCGATTTTTTTATTTCAGAATGAAAAGATTTGGATTTTGAA
CTGGCTAAGTTCAAATCAAAGAAGTATTTTTTTTGGGGGGTCTGACCTTATTTGACTTAT
TATTTTTTTTTTTTT-AGTATTCCTAATTTATTACTATTAATTAATATC----------T
AAAAATTATAATAAAAATCAA------------------ATTATACATATATATAATGTA
TACATATCTATCTAATACAATAAAAATAAGAATTCTATAAAAAAGCAAAAATACAATGAA
TTTTCTTAAAGAACAAAATGTTTGTTATGCTTAATATCTTTAGTTTGGTCTGTATTTGTA
TTCACTCTACCTTTTATTCAAGTAGTTTTTTCTTGGCGAAATTACCCGAAGCCTACGCTT
TT
>Pr1_GF9
AAAATATCTCTAGAAATGGAATAAAAAATTGTTGCTAGGATTTGAATATGCGTAGATGTA
AAATTTGAATTAAACTGAAATTGTTGATCATTACATAGAATTCAATTAAGATATTCTATG
AAAGTATGATTTGATTTCTTCGATTTTTTTATTTCAGAATGAAAAGATTTGGATTTTGAA
CTGGCTAAGTTCAAATCAAAGAAGTATTTTTTGGGGGGGGTCTGACCTTATTTGACTTAT
TATTTTTTTTTTTTT-AGTATTCCTAATTTATTACTATTAATTAATATC----------T
AAAAATTATAATAAAAATCAA------------------ATTATACATATATATAATGTA
TACATATCTATCTAATACAATAAAAATAAGAATTCTATAAAAAAGCAAAAATACAATGAA
TTTTCTTAAAGAACAAAATGTTTGTTATGCTTAATATCTTTAGTTTGGTCTGTATTTGTA
TTCACTCTACCTTTTATTCAAGTAGTTTTTTCTTGGCGAAATTACCCGAAGCCTACGCTT
TT
