# Supplementary material for: Variability and Nativeness in the Mediterranean Taxa: Divergence and Phylogeography of Genista etnensis (Fabaceae) Inferred from Nuclear and Plastid Data
Source: Plants (Basel). 2022 Nov 19;11(22):3171. doi: 10.3390/plants11223171 (PMC9698455; doi:10.3390/plants11223171)
Supplement: Supplementary file 1 [file plants-11-03171-s001.zip › Supp_Files_v3/Sup_File_S4_Pr8 dataset.fas]

>Pr8_B1
ACAAAAGAACT-----ATACCATTTGATCCCTTTATTTTATCGACAAAAAATTTGTAATA
AAAAACGCATTATGTTATGGAGGGTTTTATCATGAATCCATTGATTTTATATGACTTATT
CCCACCCCTTTTTTTTTT-GAAGTCAAAAAAAAGGGGGCATACTGGATCATGCATGTAGA
TAGAAAAATAGACCAATAGATTCACGCCGGATAACTTTACCATAGATAGATAATAAGGGT
ATCAATTGATATGGTCAT
>Pr8_B2
ACAAAAGAACT-----ATACCATTTGATCCCTTTATTTTATCGACAAAAAATTTGTAATA
AAAAACGCATTATGTTATGGAGGGTTTTATCATGAATCCATTGATTTTATATGACTTATT
CCCACCCCTTTTTTTTTT-GAAGTCAAAAAAAAGGGGGCATACTGGATCATGCATGTAGA
TAGAAAAATAGACCAATAGATTCACGCCGGATAACTTTACCATAGATAGATAATAAGGGT
ATCAATTGATATGGTCAT
>Pr8_B3
ACAAAAGAACT-----ATACCATTTGATCCCTTTATTTTATCGACAAAAAATTTGTAATA
AAAAACGCATTATGTTATGGAGGGTTTTATCATGAATCCATTGATTTTATATGACTTATT
CCCACCCCTTTTTTTTTT-GAAGTCAAAAAAAAGGGGGCATACTGGATCATGCATGTAGA
TAGAAAAATAGACCAATAGATTCACGCCGGATAACTTTACCATAGATAGATAATAAGGGT
ATCAATTGATATGGTCAT
>Pr8_B4
ACAAAAGAACT-----ATACCATTTGATCCCTTTATTTTATCGACAAAAAATTTGTAATA
AAAAACGCATTATGTTATGGAGGGTTTTATCATGAATCCATTGATTTTATATGACTTATT
CCCACCCCTTTTTTTTTT-GAAGTCAAAAAAAAGGGGGCATACTGGATCATGCATGTAGA
TAGAAAAATAGACCAATAGATTCACGCCGGATAACTTTACCATAGATAGATAATAAGGGT
ATCAATTGATATGGTCAT
>Pr8_B5
ACAAAAGAACT-----ATACCATTTGATCCCTTTATTTTATCGACAAAAAATTTGTAATA
AAAAACGCATTATGTTATGGAGGGTTTTATCATGAATCCATTGATTTTATATGACTTATT
CCCACCCCTTTTTTTTTT-GAAGTCAAAAAAAAGGGGGCATACTGGATCATGCATGTAGA
TAGAAAAATAGACCAATAGATTCACGCCGGATAACTTTACCATAGATAGATAATAAGGGT
ATCAATTGATATGGTCAT
>Pr8_B6
ACAAAAGAACT-----ATACCATTTGATCCCTTTATTTTATCGACAAAAAATTTGTAATA
AAAAACGCATTATGTTATGGAGGGTTTTATCATGAATCCATTGATTTTATATGACTTATT
CCCACCCCTTTTTTTTTT-GAAGTCAAAAAAAAGGGGGCATACTGGATCATGCATGTAGA
TAGAAAAATAGACCAATAGATTCACGCCGGATAACTTTACCATAGATAGATAATAAGGGT
ATCAATTGATATGGTCAT
>Pr8_B7
ACAAAAGAACT-----ATACCATTTGATCCCTTTATTTTATCGACAAAAAATTTGTAATA
AAAAACGCATTATGTTATGGAGGGTTTTATCATGAATCCATTGATTTTATATGACTTATT
CCCACCCCTTTTTTTTTT-GAAGTCAAAAAAAAGGGGGCATACTGGATCATGCATGTAGA
TAGAAAAATAGACCAATAGATTCACGCCGGATAACTTTACCATAGATAGATAATAAGGGT
ATCAATTGATATGGTCAT
>Pr8_B8
ACAAAAGAACT-----ATACCATTTGATCCCTTTATTTTATCGACAAAAAATTTGTAATA
AAAAACGCATTATGTTATGGAGGGTTTTATCATGAATCCATTGATTTTATATGACTTATT
CCCACCCCTTTTTTTTTT-GAAGTCAAAAAAAAGGGGGCATACTGGATCATGCATGTAGA
TAGAAAAATAGACCAATAGATTCACGCCGGATAACTTTACCATAGATAGATAATAAGGGT
ATCAATTGATATGGTCAT
>Pr8_B9
ACAAAAGAACT-----ATACCATTTGATCCCTTTATTTTATCGACAAAAAATTTGTAATA
AAAAACGCATTATGTTATGGAGGGTTTTATCATGAATCCATTGATTTTATATGACTTATT
CCCACCCCTTTTTTTTTT-GAAGTCAAAAAAAAGGGGGCATACTGGATCATGCATGTAGA
TAGAAAAATAGACCAATAGATTCACGCCGGATAACTTTACCATAGATAGATAATAAGGGT
ATCAATTGATATGGTCAT
>Pr8_B10
ACAAAAGAACT-----ATACCATTTGATCCCTTTATTTTATCGACAAAAAATTTGTAATA
AAAAACGCATTATGTTATGGAGGGTTTTATCATGAATCCATTGATTTTATATGACTTATT
CCCACCCCTTTTTTTTTT-GAAGTCAAAAAAAAGGGGGCATACTGGATCATGCATGTAGA
TAGAAAAATAGACCAATAGATTCACGCCGGATAACTTTACCATAGATAGATAATAAGGGT
ATCAATTGATATGGTCAT
>Pr8_F1
ACAAAAGAACT-----ATACCATTTGATCCCTTTATTTTATCGACAAAAAATTTGTAATA
AAAAACGCATTATGTTATGGAGGGTTTTATCATGAATCCATTGATTTTATATGACTTATT
CCCACCCCTTTTTTTTTT-GAAGTCAAAAAAAAGGGGGCATACTGGATCATGCATGTAGA
TAGAAAAATAGACCAATAGATTCACGCCGGATAACTTTACCATAGATAGATAATAAGGGT
ATCAATTGATATGGTCAT
>Pr8_F2
ACAAAAGAACT-----ATACCATTTGATCCCTTTATTTTATCGACAAAAAATTTGTAATA
AAAAACGCATTATGTTATGGAGGGTTTTATCATGAATCCATTGATTTTATATGACTTATT
CCCACCCCTTTTTTTTTT-GAAGTCAAAAAAAAGGGGGCATACTGGATCATGCATGTAGA
TAGAAAAATAGACCAATAGATTCACGCCGGATAACTTTACCATAGATAGATAATAAGGGT
ATCAATTGATATGGTCAT
>Pr8_F3
ACAAAAGAACT-----ATACCATTTGATCCCTTTATTTTATCGACAAAAAATTTGTAATA
AAAAACGCATTATGTTATGGAGGGTTTTATCATGAATCCATTGATTTTATATGACTTATT
CCCACCCCTTTTTTTTTT-GAAGTCAAAAAAAAGGGGGCATACTGGATCATGCATGTAGA
TAGAAAAATAGACCAATAGATTCACGCCGGATAACTTTACCATAGATAGATAATAAGGGT
ATCAATTGATATGGTCAT
>Pr8_F4
ACAAAAGAACT-----ATACCATTTGATCCCTTTATTTTATCGACAAAAAATTTGTAATA
AAAAACGCATTATGTTATGGAGGGTTTTATCATGAATCCATTGATTTTATATGACTTATT
CCCACCCCTTTTTTTTTT-GAAGTCAAAAAAAAGGGGGCATACTGGATCATGCATGTAGA
TAGAAAAATAGACCAATAGATTCACGCCGGATAACTTTACCATAGATAGATAATAAGGGT
ATCAATTGATATGGTCAT
>Pr8_F5
ACAAAAGAACT-----ATACCATTTGATCCCTTTATTTTATCGACAAAAAATTTGTAATA
AAAAACGCATTATGTTATGGAGGGTTTTATCATGAATCCATTGATTTTATATGACTTATT
CCCACCCCTTTTTTTTTT-GAAGTCAAAAAAAAGGGGGCATACTGGATCATGCATGTAGA
TAGAAAAATAGACCAATAGATTCACGCCGGATAACTTTACCATAGATAGATAATAAGGGT
ATCAATTGATATGGTCAT
>Pr8_F6
ACAAAAGAACT-----ATACCATTTGATCCCTTTATTTTATCGACAAAAAATTTGTAATA
AAAAACGCATTATGTTATGGAGGGTTTTATCATGAATCCATTGATTTTATATGACTTATT
CCCACCCCTTTTTTTTTT-GAAGTCAAAAAAAAGGGGGCATACTGGATCATGCATGTAGA
TAGAAAAATAGACCAATAGATTCACGCCGGATAACTTTACCATAGATAGATAATAAGGGT
ATCAATTGATATGGTCAT
>Pr8_F7
ACAAAAGAACT-----ATACCATTTGATCCCTTTATTTTATCGACAAAAAATTTGTAATA
AAAAACGCATTATGTTATGGAGGGTTTTATCATGAATCCATTGATTTTATATGACTTATT
CCCACCCCTTTTTTTTTT-GAAGTCAAAAAAAAGGGGGCATACTGGATCATGCATGTAGA
TAGAAAAATAGACCAATAGATTCACGCCGGATAACTTTACCATAGATAGATAATAAGGGT
ATCAATTGATATGGTCAT
>Pr8_F8
ACAAAAGAACT-----ATACCATTTGATCCCTTTATTTTATCGACAAAAAATTTGTAATA
AAAAACGCATTATGTTATGGAGGGTTTTATCATGAATCCATTGATTTTATATGACTTATT
CCCACCCCTTTTTTTTTT-GAAGTCAAAAAAAAGGGGGCATACTGGATCATGCATGTAGA
TAGAAAAATAGACCAATAGATTCACGCCGGATAACTTTACCATAGATAGATAATAAGGGT
ATCAATTGATATGGTCAT
>Pr8_F9
ACAAAAGAACT-----ATACCATTTGATCCCTTTATTTTATCGACAAAAAATTTGTAATA
AAAAACGCATTATGTTATGGAGGGTTTTATCATGAATCCATTGATTTTATATGACTTATT
CCCACCCCTTTTTTTTTT-GAAGTCAAAAAAAAGGGGGCATACTGGATCATGCATGTAGA
TAGAAAAATAGACCAATAGATTCACGCCGGATAACTTTACCATAGATAGATAATAAGGGT
ATCAATTGATATGGTCAT
>Pr8_F10
ACAAAAGAACT-----ATACCATTTGATCCCTTTATTTTATCGACAAAAAATTTGTAATA
AAAAACGCATTATGTTATGGAGGGTTTTATCATGAATCCATTGATTTTATATGACTTATT
CCCACCCCTTTTTTTTTT-GAAGTCAAAAAAAAGGGGGCATACTGGATCATGCATGTAGA
TAGAAAAATAGACCAATAGATTCACGCCGGATAACTTTACCATAGATAGATAATAAGGGT
ATCAATTGATATGGTCAT
>Pr8_G1
ACAAAAGAACT-----ATACCATTTGATCCCTTTATTTTATCGACAAAAAATTTGTAATA
AAAAACGCATTATGTTATGGAGGGTTTTATCATGAATCCATTGATTTTATATGACTTATT
CCCACCCCTTTTTTTTTT-GAAGTCAAAAAAAAGGGGGCATACTGGATCATGCATGTAGA
TAGAAAAATAGACCAATAGATTCACGCCGGATAACTTTACCATAGATAGATAATAAGGGT
ATCAATTGATATGGTCAT
>Pr8_G2
ACAAAAGAACT-----ATACCATTTGATCCCTTTATTTTATCGACAAAAAATTTGTAATA
AAAAACGCATTATGTTATGGAGGGTTTTATCATGAATCCATTGATTTTATATGACTTATT
CCCACCCCTTTTTTTTTT-GAAGTCAAAAAAAAGGGGGCATACTGGATCATGCATGTAGA
TAGAAAAATAGACCAATAGATTCACGCCGGATAACTTTACCATAGATAGATAATAAGGGT
ATCAATTGATATGGTCAT
>Pr8_G6
ACAAAAGAACT-----ATACCATTTGATCCCTTTATTTTATCGACAAAAAATTTGTAATA
AAAAACGCATTATGTTATGGAGGGTTTTATCATGAATCCATTGATTTTATATGACTTATT
CCCACCCCTTTTTTTTTT-GAAGTCAAAAAAAAGGGGGCATACTGGATCATGCATGTAGA
TAGAAAAATAGACCAATAGATTCACGCCGGATAACTTTACCATAGATAGATAATAAGGGT
ATCAATTGATATGGTCAT
>Pr8_G7
ACAAAAGAACT-----ATACCATTTGATCCCTTTATTTTATCGACAAAAAATTTGTAATA
AAAAACGCATTATGTTATGGAGGGTTTTATCATGAATCCATTGATTTTATATGACTTATT
CCCACCCCTTTTTTTTTT-GAAGTCAAAAAAAAGGGGGCATACTGGATCATGCATGTAGA
TAGAAAAATAGACCAATAGATTCACGCCGGATAACTTTACCATAGATAGATAATAAGGGT
ATCAATTGATATGGTCAT
>Pr8_G8
ACAAAAGAACT-----ATACCATTTGATCCCTTTATTTTATCGACAAAAAATTTGTAATA
AAAAACGCATTATGTTATGGAGGGTTTTATCATGAATCCATTGATTTTATATGACTTATT
CCCACCCCTTTTTTTTTT-GAAGTCAAAAAAAAGGGGGCATACTGGATCATGCATGTAGA
TAGAAAAATAGACCAATAGATTCACGCCGGATAACTTTACCATAGATAGATAATAAGGGT
ATCAATTGATATGGTCAT
>Pr8_G9
ACAAAAGAACT-----ATACCATTTGATCCCTTTATTTTATCGACAAAAAATTTGTAATA
AAAAACGCATTATGTTATGGAGGGTTTTATCATGAATCCATTGATTTTATATGACTTATT
CCCACCCCTTTTTTTTTT-GAAGTCAAAAAAAAGGGGGCATACTGGATCATGCATGTAGA
TAGAAAAATAGACCAATAGATTCACGCCGGATAACTTTACCATAGATAGATAATAAGGGT
ATCAATTGATATGGTCAT
>Pr8_G10
ACAAAAGAACT-----ATACCATTTGATCCCTTTATTTTATCGACAAAAAATTTGTAATA
AAAAACGCATTATGTTATGGAGGGTTTTATCATGAATCCATTGATTTTATATGACTTATT
CCCACCCCTTTTTTTTTT-GAAGTCAAAAAAAAGGGGGCATACTGGATCATGCATGTAGA
TAGAAAAATAGACCAATAGATTCACGCCGGATAACTTTACCATAGATAGATAATAAGGGT
ATCAATTGATATGGTCAT
>Pr8_G19
ACAAAAGAACT-----ATACCATTTGATCCCTTTATTTTATCGACAAAAAATTTGTAATA
AAAAACGCATTATGTTATGGAGGGTTTTATCATGAATCCATTGATTTTATATGACTTATT
CCCACCCCTTTTTTTTTT-GAAGTCAAAAAAAAGGGGGCATACTGGATCATGCATGTAGA
TAGAAAAATAGACCAATAGATTCACGCCGGATAACTTTACCATAGATAGATAATAAGGGT
ATCAATTGATATGGTCAT
>Pr8_G26
ACAAAAGAACT-----ATACCATTTGATCCCTTTATTTTATCGACAAAAAATTTGTAATA
AAAAACGCATTATGTTATGGAGGGTTTTATCATGAATCCATTGATTTTATATGACTTATT
CCCACCCCTTTTTTTTTT-GAAGTCAAAAAAAAGGGGGCATACTGGATCATGCATGTAGA
TAGAAAAATAGACCAATAGATTCACGCCGGATAACTTTACCATAGATAGATAATAAGGGT
ATCAATTGATATGGTCAT
>Pr8_G29
ACAAAAGAACT-----ATACCATTTGATCCCTTTATTTTATCGACAAAAAATTTGTAATA
AAAAACGCATTATGTTATGGAGGGTTTTATCATGAATCCATTGATTTTATATGACTTATT
CCCACCCCTTTTTTTTTT-GAAGTCAAAAAAAAGGGGGCATACTGGATCATGCATGTAGA
TAGAAAAATAGACCAATAGATTCACGCCGGATAACTTTACCATAGATAGATAATAAGGGT
ATCAATTGATATGGTCAT
>Pr8_L1
ACAAAAGAACT-----ATACCATTTGATCCCTTTATTTTATCGACAAAAAATTTGTAATA
AAAAACGCATTATGTTATGGAGGGTTTTATCATGAATCCATTGATTTTATATGACTTATT
CCCACCCCTTTTTTTTTT-GAAGTCAAAAAAAAGGGGGCATACTGGATCATGCATGTAGA
TAGAAAAATAGACCAATAGATTCACGCCGGATAACTTTACCATAGATAGATAATAAGGGT
ATCAATTGATATGGTCAT
>Pr8_L2
ACAAAAGAACT-----ATACCATTTGATCCCTTTATTTTATCGACAAAAAATTTGTAATA
AAAAACGCATTATGTTATGGAGGGTTTTATCATGAATCCATTGATTTTATATGACTTATT
CCCACCCCTTTTTTTTTT-GAAGTCAAAAAAAAGGGGGCATACTGGATCATGCATGTAGA
TAGAAAAATAGACCAATAGATTCACGCCGGATAACTTTACCATAGATAGATAATAAGGGT
ATCAATTGATATGGTCAT
>Pr8_L3
ACAAAAGAACT-----ATACCATTTGATCCCTTTATTTTATCGACAAAAAATTTGTAATA
AAAAACGCATTATGTTATGGAGGGTTTTATCATGAATCCATTGATTTTATATGACTTATT
CCCACCCCTTTTTTTTTT-GAAGTCAAAAAAAAGGGGGCATACTGGATCATGCATGTAGA
TAGAAAAATAGACCAATAGATTCACGCCGGATAACTTTACCATAGATAGATAATAAGGGT
ATCAATTGATATGGTCAT
>Pr8_L4
ACAAAAGAACT-----ATACCATTTGATCCCTTTATTTTATCGACAAAAAATTTGTAATA
AAAAACGCATTATGTTATGGAGGGTTTTATCATGAATCCATTGATTTTATATGACTTATT
CCCACCCCTTTTTTTTTT-GAAGTCAAAAAAAAGGGGGCATACTGGATCATGCATGTAGA
TAGAAAAATAGACCAATAGATTCACGCCGGATAACTTTACCATAGATAGATAATAAGGGT
ATCAATTGATATGGTCAT
>Pr8_L5
ACAAAAGAACT-----ATACCATTTGATCCCTTTATTTTATCGACAAAAAATTTGTAATA
AAAAACGCATTATGTTATGGAGGGTTTTATCATGAATCCATTGATTTTATATGACTTATT
CCCACCCCTTTTTTTTTT-GAAGTCAAAAAAAAGGGGGCATACTGGATCATGCATGTAGA
TAGAAAAATAGACCAATAGATTCACGCCGGATAACTTTACCATAGATAGATAATAAGGGT
ATCAATTGATATGGTCAT
>Pr8_L6
ACAAAAGAACT-----ATACCATTTGATCCCTTTATTTTATCGACAAAAAATTTGTAATA
AAAAACGCATTATGTTATGGAGGGTTTTATCATGAATCCATTGATTTTATATGACTTATT
CCCACCCCTTTTTTTTTT-GAAGTCAAAAAAAAGGGGGCATACTGGATCATGCATGTAGA
TAGAAAAATAGACCAATAGATTCACGCCGGATAACTTTACCATAGATAGATAATAAGGGT
ATCAATTGATATGGTCAT
>Pr8_L7
ACAAAAGAACT-----ATACCATTTGATCCCTTTATTTTATCGACAAAAAATTTGTAATA
AAAAACGCATTATGTTATGGAGGGTTTTATCATGAATCCATTGATTTTATATGACTTATT
CCCACCCCTTTTTTTTTT-GAAGTCAAAAAAAAGGGGGCATACTGGATCATGCATGTAGA
TAGAAAAATAGACCAATAGATTCACGCCGGATAACTTTACCATAGATAGATAATAAGGGT
ATCAATTGATATGGTCAT
>Pr8_L8
ACAAAAGAACT-----ATACCATTTGATCCCTTTATTTTATCGACAAAAAATTTGTAATA
AAAAACGCATTATGTTATGGAGGGTTTTATCATGAATCCATTGATTTTATATGACTTATT
CCCACCCCTTTTTTTTTT-GAAGTCAAAAAAAAGGGGGCATACTGGATCATGCATGTAGA
TAGAAAAATAGACCAATAGATTCACGCCGGATAACTTTACCATAGATAGATAATAAGGGT
ATCAATTGATATGGTCAT
>Pr8_L9
ACAAAAGAACT-----ATACCATTTGATCCCTTTATTTTATCGACAAAAAATTTGTAATA
AAAAACGCATTATGTTATGGAGGGTTTTATCATGAATCCATTGATTTTATATGACTTATT
CCCACCCCTTTTTTTTTT-GAAGTCAAAAAAAAGGGGGCATACTGGATCATGCATGTAGA
TAGAAAAATAGACCAATAGATTCACGCCGGATAACTTTACCATAGATAGATAATAAGGGT
ATCAATTGATATGGTCAT
>Pr8_L10
ACAAAAGAACT-----ATACCATTTGATCCCTTTATTTTATCGACAAAAAATTTGTAATA
AAAAACGCATTATGTTATGGAGGGTTTTATCATGAATCCATTGATTTTATATGACTTATT
CCCACCCCTTTTTTTTTT-GAAGTCAAAAAAAAGGGGGCATACTGGATCATGCATGTAGA
TAGAAAAATAGACCAATAGATTCACGCCGGATAACTTTACCATAGATAGATAATAAGGGT
ATCAATTGATATGGTCAT
>Pr8_N1
ACAAAAGAACT-----ATACCATTTGATCCCTTTATTTTATCGACAAAAAATTTGTAATA
AAAAACGCATTATGTTATGGAGGGTTTTATCATGAATCCATTGATTTTATATGACTTATT
CCCACCCCTTTTTTTTTT-GAAGTCAAAAAAAAGGGGGCATACTGGATCATGCATGTAGA
TAGAAAAATAGACCAATAGATTCACGCCGGATAACTTTACCATAGATAGATAATAAGGGT
ATCAATTGATATGGTCAT
>Pr8_N2
ACAAAAGAACT-----ATACCATTTGATCCCTTTATTTTATCGACAAAAAATTTGTAATA
AAAAACGCATTATGTTATGGAGGGTTTTATCATGAATCCATTGATTTTATATGACTTATT
CCCACCCCTTTTTTTTTT-GAAGTCAAAAAAAAGGGGGCATACTGGATCATGCATGTAGA
TAGAAAAATAGACCAATAGATTCACGCCGGATAACTTTACCATAGATAGATAATAAGGGT
ATCAATTGATATGGTCAT
>Pr8_N3
ACAAAAGAACT-----ATACCATTTGATCCCTTTATTTTATCGACAAAAAATTTGTAATA
AAAAACGCATTATGTTATGGAGGGTTTTATCATGAATCCATTGATTTTATATGACTTATT
CCCACCCCTTTTTTTTTT-GAAGTCAAAAAAAAGGGGGCATACTGGATCATGCATGTAGA
TAGAAAAATAGACCAATAGATTCACGCCGGATAACTTTACCATAGATAGATAATAAGGGT
ATCAATTGATATGGTCAT
>Pr8_N4
ACAAAAGAACT-----ATACCATTTGATCCCTTTATTTTATCGACAAAAAATTTGTAATA
AAAAACGCATTATGTTATGGAGGGTTTTATCATGAATCCATTGATTTTATATGACTTATT
CCCACCCCTTTTTTTTTT-GAAGTCAAAAAAAAGGGGGCATACTGGATCATGCATGTAGA
TAGAAAAATAGACCAATAGATTCACGCCGGATAACTTTACCATAGATAGATAATAAGGGT
ATCAATTGATATGGTCAT
>Pr8_N5
ACAAAAGAACT-----ATACCATTTGATCCCTTTATTTTATCGACAAAAAATTTGTAATA
AAAAACGCATTATGTTATGGAGGGTTTTATCATGAATCCATTGATTTTATATGACTTATT
CCCACCCCTTTTTTTTTT-GAAGTCAAAAAAAAGGGGGCATACTGGATCATGCATGTAGA
TAGAAAAATAGACCAATAGATTCACGCCGGATAACTTTACCATAGATAGATAATAAGGGT
ATCAATTGATATGGTCAT
>Pr8_N6
ACAAAAGAACT-----ATACCATTTGATCCCTTTATTTTATCGACAAAAAATTTGTAATA
AAAAACGCATTATGTTATGGAGGGTTTTATCATGAATCCATTGATTTTATATGACTTATT
CCCACCCCTTTTTTTTTT-GAAGTCAAAAAAAAGGGGGCATACTGGATCATGCATGTAGA
TAGAAAAATAGACCAATAGATTCACGCCGGATAACTTTACCATAGATAGATAATAAGGGT
ATCAATTGATATGGTCAT
>Pr8_N7
ACAAAAGAACT-----ATACCATTTGATCCCTTTATTTTATCGACAAAAAATTTGTAATA
AAAAACGCATTATGTTATGGAGGGTTTTATCATGAATCCATTGATTTTATATGACTTATT
CCCACCCCTTTTTTTTTT-GAAGTCAAAAAAAAGGGGGCATACTGGATCATGCATGTAGA
TAGAAAAATAGACCAATAGATTCACGCCGGATAACTTTACCATAGATAGATAATAAGGGT
ATCAATTGATATGGTCAT
>Pr8_N8
ACAAAAGAACT-----ATACCATTTGATCCCTTTATTTTATCGACAAAAAATTTGTAATA
AAAAACGCATTATGTTATGGAGGGTTTTATCATGAATCCATTGATTTTATATGACTTATT
CCCACCCCTTTTTTTTTT-GAAGTCAAAAAAAAGGGGGCATACTGGATCATGCATGTAGA
TAGAAAAATAGACCAATAGATTCACGCCGGATAACTTTACCATAGATAGATAATAAGGGT
ATCAATTGATATGGTCAT
>Pr8_N9
ACAAAAGAACT-----ATACCATTTGATCCCTTTATTTTATCGACAAAAAATTTGTAATA
AAAAACGCATTATGTTATGGAGGGTTTTATCATGAATCCATTGATTTTATATGACTTATT
CCCACCCCTTTTTTTTTT-GAAGTCAAAAAAAAGGGGGCATACTGGATCATGCATGTAGA
TAGAAAAATAGACCAATAGATTCACGCCGGATAACTTTACCATAGATAGATAATAAGGGT
ATCAATTGATATGGTCAT
>Pr8_N10
ACAAAAGAACT-----ATACCATTTGATCCCTTTATTTTATCGACAAAAAATTTGTAATA
AAAAACGCATTATGTTATGGAGGGTTTTATCATGAATCCATTGATTTTATATGACTTATT
CCCACCCCTTTTTTTTTT-GAAGTCAAAAAAAAGGGGGCATACTGGATCATGCATGTAGA
TAGAAAAATAGACCAATAGATTCACGCCGGATAACTTTACCATAGATAGATAATAAGGGT
ATCAATTGATATGGTCAT
>Pr8_P1
ACAAAAGAACT-----ATACCATTTGATCCCTTTATTTTATCGACAAAAAATTTGTAATA
AAAAACGCATTATGTTATGGAGGGTTTTATCATGAATCCATTGATTTTATATGACTTATT
CCCACCCCTTTTTTTTTT-GAAGTCAAAAAAAAGGGGGCATACTGGATCATGCATGTAGA
TAGAAAAATAGACCAATAGATTCACGCCGGATAACTTTACCATAGATAGATAATAAGGGT
ATCAATTGATATGGTCAT
>Pr8_P2
ACAAAAGAACT-----ATACCATTTGATCCCTTTATTTTATCGACAAAAAATTTGTAATA
AAAAACGCATTATGTTATGGAGGGTTTTATCATGAATCCATTGATTTTATATGACTTATT
CCCACCCCTTTTTTTTTT-GAAGTCAAAAAAAAGGGGGCATACTGGATCATGCATGTAGA
TAGAAAAATAGACCAATAGATTCACGCCGGATAACTTTACCATAGATAGATAATAAGGGT
ATCAATTGATATGGTCAT
>Pr8_P3
ACAAAAGAACT-----ATACCATTTGATCCCTTTATTTTATCGACAAAAAATTTGTAATA
AAAAACGCATTATGTTATGGAGGGTTTTATCATGAATCCATTGATTTTATATGACTTATT
CCCACCCCTTTTTTTTTT-GAAGTCAAAAAAAAGGGGGCATACTGGATCATGCATGTAGA
TAGAAAAATAGACCAATAGATTCACGCCGGATAACTTTACCATAGATAGATAATAAGGGT
ATCAATTGATATGGTCAT
>Pr8_P4
ACAAAAGAACT-----ATACCATTTGATCCCTTTATTTTATCGACAAAAAATTTGTAATA
AAAAACGCATTATGTTATGGAGGGTTTTATCATGAATCCATTGATTTTATATGACTTATT
CCCACCCCTTTTTTTTTT-GAAGTCAAAAAAAAGGGGGCATACTGGATCATGCATGTAGA
TAGAAAAATAGACCAATAGATTCACGCCGGATAACTTTACCATAGATAGATAATAAGGGT
ATCAATTGATATGGTCAT
>Pr8_P5
ACAAAAGAACT-----ATACCATTTGATCCCTTTATTTTATCGACAAAAAATTTGTAATA
AAAAACGCATTATGTTATGGAGGGTTTTATCATGAATCCATTGATTTTATATGACTTATT
CCCACCCCTTTTTTTTTT-GAAGTCAAAAAAAAGGGGGCATACTGGATCATGCATGTAGA
TAGAAAAATAGACCAATAGATTCACGCCGGATAACTTTACCATAGATAGATAATAAGGGT
ATCAATTGATATGGTCAT
>Pr8_P6
ACAAAAGAACT-----ATACCATTTGATCCCTTTATTTTATCGACAAAAAATTTGTAATA
AAAAACGCATTATGTTATGGAGGGTTTTATCATGAATCCATTGATTTTATATGACTTATT
CCCACCCCTTTTTTTTTT-GAAGTCAAAAAAAAGGGGGCATACTGGATCATGCATGTAGA
TAGAAAAATAGACCAATAGATTCACGCCGGATAACTTTACCATAGATAGATAATAAGGGT
ATCAATTGATATGGTCAT
>Pr8_P7
ACAAAAGAACT-----ATACCATTTGATCCCTTTATTTTATCGACAAAAAATTTGTAATA
AAAAACGCATTATGTTATGGAGGGTTTTATCATGAATCCATTGATTTTATATGACTTATT
CCCACCCCTTTTTTTTTT-GAAGTCAAAAAAAAGGGGGCATACTGGATCATGCATGTAGA
TAGAAAAATAGACCAATAGATTCACGCCGGATAACTTTACCATAGATAGATAATAAGGGT
ATCAATTGATATGGTCAT
>Pr8_P8
ACAAAAGAACT-----ATACCATTTGATCCCTTTATTTTATCGACAAAAAATTTGTAATA
AAAAACGCATTATGTTATGGAGGGTTTTATCATGAATCCATTGATTTTATATGACTTATT
CCCACCCCTTTTTTTTTT-GAAGTCAAAAAAAAGGGGGCATACTGGATCATGCATGTAGA
TAGAAAAATAGACCAATAGATTCACGCCGGATAACTTTACCATAGATAGATAATAAGGGT
ATCAATTGATATGGTCAT
>Pr8_P9
ACAAAAGAACT-----ATACCATTTGATCCCTTTATTTTATCGACAAAAAATTTGTAATA
AAAAACGCATTATGTTATGGAGGGTTTTATCATGAATCCATTGATTTTATATGACTTATT
CCCACCCCTTTTTTTTTT-GAAGTCAAAAAAAAGGGGGCATACTGGATCATGCATGTAGA
TAGAAAAATAGACCAATAGATTCACGCCGGATAACTTTACCATAGATAGATAATAAGGGT
ATCAATTGATATGGTCAT
>Pr8_P21
ACAAAAGAACT-----ATACCATTTGATCCCTTTATTTTATCGACAAAAAATTTGTAATA
AAAAACGCATTATGTTATGGAGGGTTTTATCATGAATCCATTGATTTTATATGACTTATT
CCCACCCCTTTTTTTTTT-GAAGTCAAAAAAAAGGGGGCATACTGGATCATGCATGTAGA
TAGAAAAATAGACCAATAGATTCACGCCGGATAACTTTACCATAGATAGATAATAAGGGT
ATCAATTGATATGGTCAT
>Pr8_S1
ACAAAAGAACT-----ATACCATTTGATCCCTTTATTTTATCGACAAAAAATTTGTAATA
AAAAACGCATTATGTTATGGAGGGTTTTATCATGAATCCATTGATTTTATATGACTTATT
CCCACCCCTTTTTTTTTT-GAAGTCAAAAAAAAGGGGGCATACTGGATCATGCATGTAGA
TAGAAAAATAGACCAATAGATTCACGCCGGATAACTTTACCATAGATAGATAATAAGGGT
ATCAATTGATATGGTCAT
>Pr8_S2
ACAAAAGAACT-----ATACCATTTGATCCCTTTATTTTATCGACAAAAAATTTGTAATA
AAAAACGCATTATGTTATGGAGGGTTTTATCATGAATCCATTGATTTTATATGACTTATT
CCCACCCCTTTTTTTTTT-GAAGTCAAAAAAAAGGGGGCATACTGGATCATGCATGTAGA
TAGAAAAATAGACCAATAGATTCACGCCGGATAACTTTACCATAGATAGATAATAAGGGT
ATCAATTGATATGGTCAT
>Pr8_S3
ACAAAAGAACT-----ATACCATTTGATCCCTTTATTTTATCGACAAAAAATTTGTAATA
AAAAACGCATTATGTTATGGAGGGTTTTATCATGAATCCATTGATTTTATATGACTTATT
CCCACCCCTTTTTTTTTT-GAAGTCAAAAAAAAGGGGGCATACTGGATCATGCATGTAGA
TAGAAAAATAGACCAATAGATTCACGCCGGATAACTTTACCATAGATAGATAATAAGGGT
ATCAATTGATATGGTCAT
>Pr8_S4
ACAAAAGAACT-----ATACCATTTGATCCCTTTATTTTATCGACAAAAAATTTGTAATA
AAAAACGCATTATGTTATGGAGGGTTTTATCATGAATCCATTGATTTTATATGACTTATT
CCCACCCCTTTTTTTTTT-GAAGTCAAAAAAAAGGGGGCATACTGGATCATGCATGTAGA
TAGAAAAATAGACCAATAGATTCACGCCGGATAACTTTACCATAGATAGATAATAAGGGT
ATCAATTGATATGGTCAT
>Pr8_S5
ACAAAAGAACT-----ATACCATTTGATCCCTTTATTTTATCGACAAAAAATTTGTAATA
AAAAACGCATTATGTTATGGAGGGTTTTATCATGAATCCATTGATTTTATATGACTTATT
CCCACCCCTTTTTTTTTT-GAAGTCAAAAAAAAGGGGGCATACTGGATCATGCATGTAGA
TAGAAAAATAGACCAATAGATTCACGCCGGATAACTTTACCATAGATAGATAATAAGGGT
ATCAATTGATATGGTCAT
>Pr8_S6
ACAAAAGAACT-----ATACCATTTGATCCCTTTATTTTATCGACAAAAAATTTGTAATA
AAAAACGCATTATGTTATGGAGGGTTTTATCATGAATCCATTGATTTTATATGACTTATT
CCCACCCCTTTTTTTTTT-GAAGTCAAAAAAAAGGGGGCATACTGGATCATGCATGTAGA
TAGAAAAATAGACCAATAGATTCACGCCGGATAACTTTACCATAGATAGATAATAAGGGT
ATCAATTGATATGGTCAT
>Pr8_S7
ACAAAAGAACT-----ATACCATTTGATCCCTTTATTTTATCGACAAAAAATTTGTAATA
AAAAACGCATTATGTTATGGAGGGTTTTATCATGAATCCATTGATTTTATATGACTTATT
CCCACCCCTTTTTTTTTT-GAAGTCAAAAAAAAGGGGGCATACTGGATCATGCATGTAGA
TAGAAAAATAGACCAATAGATTCACGCCGGATAACTTTACCATAGATAGATAATAAGGGT
ATCAATTGATATGGTCAT
>Pr8_S8
ACAAAAGAACT-----ATACCATTTGATCCCTTTATTTTATCGACAAAAAATTTGTAATA
AAAAACGCATTATGTTATGGAGGGTTTTATCATGAATCCATTGATTTTATATGACTTATT
CCCACCCCTTTTTTTTTT-GAAGTCAAAAAAAAGGGGGCATACTGGATCATGCATGTAGA
TAGAAAAATAGACCAATAGATTCACGCCGGATAACTTTACCATAGATAGATAATAAGGGT
ATCAATTGATATGGTCAT
>Pr8_S9
ACAAAAGAACT-----ATACCATTTGATCCCTTTATTTTATCGACAAAAAATTTGTAATA
AAAAACGCATTATGTTATGGAGGGTTTTATCATGAATCCATTGATTTTATATGACTTATT
CCCACCCCTTTTTTTTTT-GAAGTCAAAAAAAAGGGGGCATACTGGATCATGCATGTAGA
TAGAAAAATAGACCAATAGATTCACGCCGGATAACTTTACCATAGATAGATAATAAGGGT
ATCAATTGATATGGTCAT
>Pr8_S10
ACAAAAGAACT-----ATACCATTTGATCCCTTTATTTTATCGACAAAAAATTTGTAATA
AAAAACGCATTATGTTATGGAGGGTTTTATCATGAATCCATTGATTTTATATGACTTATT
CCCACCCCTTTTTTTTTT-GAAGTCAAAAAAAAGGGGGCATACTGGATCATGCATGTAGA
TAGAAAAATAGACCAATAGATTCACGCCGGATAACTTTACCATAGATAGATAATAAGGGT
ATCAATTGATATGGTCAT
>Pr8_T1
ACAAAAGAACT-----ATACCATTTGATCCCTTTATTTTATCGACAAAAAATTTGTAATA
AAAAACGCATTATGTTATGGAGGGTTTTATCATGAATCCATTGATTTTATATGACTTATT
CCCACCCCTTTTTTTTTT-GAAGTCAAAAAAAAGGGGGCATACTGGATCATGCATGTAGA
TAGAAAAATAGACCAATAGATTCACGCCGGATAACTTTACCATAGATAGATAATAAGGGT
ATCAATTGATATGGTCAT
>Pr8_T2
ACAAAAGAACT-----ATACCATTTGATCCCTTTATTTTATCGACAAAAAATTTGTAATA
AAAAACGCATTATGTTATGGAGGGTTTTATCATGAATCCATTGATTTTATATGACTTATT
CCCACCCCTTTTTTTTTT-GAAGTCAAAAAAAAGGGGGCATACTGGATCATGCATGTAGA
TAGAAAAATAGACCAATAGATTCACGCCGGATAACTTTACCATAGATAGATAATAAGGGT
ATCAATTGATATGGTCAT
>Pr8_T3
ACAAAAGAACT-----ATACCATTTGATCCCTTTATTTTATCGACAAAAAATTTGTAATA
AAAAACGCATTATGTTATGGAGGGTTTTATCATGAATCCATTGATTTTATATGACTTATT
CCCACCCCTTTTTTTTTT-GAAGTCAAAAAAAAGGGGGCATACTGGATCATGCATGTAGA
TAGAAAAATAGACCAATAGATTCACGCCGGATAACTTTACCATAGATAGATAATAAGGGT
ATCAATTGATATGGTCAT
>Pr8_V1
ACAAAAGAACTATACTATACCATTTGATCCCTTTATTTTATCGACAAAAAATTTGTAATA
AAAAACGCATTATGTTATGGAGGGTTTTATCATGAATCCATTGATTTTATATGACTTATT
CCCACCCCTTTTTTTTTT-GAAGTCAAAAAAAAGGGGGCATACTGGATCATGCATGTAGA
TAGAAAAATAGACCAATAGATTCACGCCGGATAACTTTACCATAGATAGATAATAAGGGT
ATCAATTGATATGGTCAT
>Pr8_V9
ACAAAAGAACTATACTATACCATTTGATCCCTTTATTTTATCGACAAAAAATTTGTAATA
AAAAACGCATTATGTTATGGAGGGTTTTATCATGAATCCATTGATTTTATATGACTTATT
CCCACCCCTTTTTTTTTT-GAAGTCAAAAAAAAGGGGGCATACTGGATCATGCATGTAGA
TAGAAAAATAGACCAATAGATTCACGCCGGATAACTTTACCATAGATAGATAATAAGGGT
ATCAATTGATATGGTCAT
>Pr8_V12
ACAAAAGAACTATACTATACCATTTGATCCCTTTATTTTATCGACAAAAAATTTGTAATA
AAAAACGCATTATGTTATGGAGGGTTTTATCATGAATCCATTGATTTTATATGACTTATT
CCCACCCCTTTTTTTTTT-GAAGTCAAAAAAAAGGGGGCATACTGGATCATGCATGTAGA
TAGAAAAATAGACCAATAGATTCACGCCGGATAACTTTACCATAGATAGATAATAAGGGT
ATCAATTGATATGGTCAT
>Pr8_V15
ACAAAAGAACT-----ATACCATTTGATCCCTTTATTTTATCGACAAAAAATTTGTAATA
AAAAACGCATTATGTTATGGAGGGTTTTATCATGAATCCATTGATTTTATATGACTTATT
CCCACCCCTTTTTTTTTTTGAAGTCAAAAAAAAGGGGGCATACTGGATCATGCATGTAGA
TAGAAAAATAGACCAATAGATTCACGCCGGATAACTTTACCATAGATAGATAATAAGGGT
ATCAATTGATATGGTCAT
>Pr8_V21
ACAAAAGAACTATACTATACCATTTGATCCCTTTATTTTATCGACAAAAAATTTGTAATA
AAAAACGCATTATGTTATGGAGGGTTTTATCATGAATCCATTGATTTTATATGACTTATT
CCCACCCCTTTTTTTTTT-GAAGTCAAAAAAAAGGGGGCATACTGGATCATGCATGTAGA
TAGAAAAATAGACCAATAGATTCACGCCGGATAACTTTACCATAGATAGATAATAAGGGT
ATCAATTGATATGGTCAT
>Pr8_V24
ACAAAAGAACT-----ATACCATTTGATCCCTTTATTTTATCGACAAAAAATTTGTAATA
AAAAACGCATTATGTTATGGAGGGTTTTATCATGAATCCATTGATTTTATATGACTTATT
CCCACCCCTTTTTTTTTT-GAAGTCAAAAAAAAGGGGGCATACTGGATCATGCATGTAGA
TAGAAAAATAGACCAATAGATTCACGCCGGATAACTTTACCATAGATAGATAATAAGGGT
ATCAATTGATATGGTCAT
>Pr8_V27
ACAAAAGAACT-----ATACCATTTGATCCCTTTATTTTATCGACAAAAAATTTGTAATA
AAAAACGCATTATGTTATGGAGGGTTTTATCATGAATCCATTGATTTTATATGACTTATT
CCCACCCCTTTTTTTTTT-GAAGTCAAAAAAAAGGGGGCATACTGGATCATGCATGTAGA
TAGAAAAATAGACCAATAGATTCACGCCGGATAACTTTACCATAGATAGATAATAAGGGT
ATCAATTGATATGGTCAT
>Pr8_V34
ACAAAAGAACT-----ATACCATTTGATCCCTTTATTTTATCGACAAAAAATTTGTAATA
AAAAACGCATTATGTTATGGAGGGTTTTATCATGAATCCATTGATTTTATATGACTTATT
CCCACCCCTTTTTTTTTT-GAAGTCAAAAAAAAGGGGGCATACTGGATCATGCATGTAGA
TAGAAAAATAGACCAATAGATTCACGCCGGATAACTTTACCATAGATAGATAATAAGGGT
ATCAATTGATATGGTCAT
>Pr8_V41
ACAAAAGAACT-----ATACCATTTGATCCCTTTATTTTATCGACAAAAAATTTGTAATA
AAAAACGCATTATGTTATGGAGGGTTTTATCATGAATCCATTGATTTTATATGACTTATT
CCCACCCCTTTTTTTTTT-GAAGTCAAAAAAAAGGGGGCATACTGGATCATGCATGTAGA
TAGAAAAATAGACCAATAGATTCACGCCGGATAACTTTACCATAGATAGATAATAAGGGT
ATCAATTGATATGGTCAT
>Pr8_V46
ACAAAAGAACT-----ATACCATTTGATCCCTTTATTTTATCGACAAAAAATTTGTAATA
AAAAACGCATTATGTTATGGAGGGTTTTATCATGAATCCATTGATTTTATATGACTTATT
CCCACCCCTTTTTTTTTT-GAAGTCAAAAAAAAGGGGGCATACTGGATCATGCATGTAGA
TAGAAAAATAGACCAATAGATTCACGCCGGATAACTTTACCATAGATAGATAATAAGGGT
ATCAATTGATATGGTCAT
>Pr8_GF1
ACAAAAGAACT-----ATACCATTTGATCCCTTTATTTTATCGACAAAAAATTTGTAATA
AAAAACGCATTATGTTATGGAGGGTTTTATCATGAATCCATTGATTTTATATGACTTATT
CCCACCCCTTTTTTTT---GACTTCAAAAAAAAGGGGGCATACTGGATCATGCATGTAGA
TAGAAAAATAGACCAATAGATTCACGCCGGATAACTTTACCATAGATAGATAATAAGGGT
ATCAATTGATATGGTCAT
>Pr8_GF3
ACAAAAGAACT-----ATACCATTTGATCCCTTTATTTTATCGACAAAAAATTTGTAATA
AAAAACGCATTATGTTATGGAGGGTTTTATCATGAATCCATTGATTTTATATGACTTATT
CCCACCCCTTTTTTTT---GACTTCAAAAAAAAGGGGGCATACTGGATCATGCATGTAGA
TAGAAAAATAGACCAATAGATTCACGCCGGATAACTTTACCATAGATAGATAATAAGGGT
ATCAATTGATATGGTCAT
>Pr8_GF5
ACAAAAGAACT-----ATACCATTTGATCCCTTTATTTTATCGACAAAAAATTTGTAATA
AAAAACGCATTATGTTATGGAGGGTTTTATCATGAATCCATTGATTTTATATGACTTATT
CCCACCCCTTTTTTTT---GACTTCAAAAAAAAGGGGGCATACTGGATCATGCATGTAGA
TAGAAAAATAGACCAATAGATTCACGCCGGATAACTTTACCATAGATAGATAATAAGGGT
ATCAATTGATATGGTCAT
>Pr8_GF7
ACAAAAGAACT-----ATACCATTTGATCCCTTTATTTTATCGACAAAAAATTTGTAATA
AAAAACGCATTATGTTATGGAGGGTTTTATCATGAATCCATTGATTTTATATGACTTATT
CCCACCCCTTTTTTTT---GACTTCAAAAAAAAGGGGGCATACTGGATCATGCATGTAGA
TAGAAAAATAGACCAATAGATTCACGCCGGATAACTTTACCATAGATAGATAATAAGGGT
ATCAATTGATATGGTCAT
>Pr8_GF9
ACAAAAGAACT-----ATACCATTTGATCCCTTTATTTTATCGACAAAAAATTTGTAATA
AAAAACGCATTATGTTATGGAGGGTTTTATCATGAATCCATTGATTTTATATGACTTATT
CCCACCCCTTTTTTTT---GACTTCAAAAAAAAGGGGGCATACTGGATCATGCATGTAGA
TAGAAAAATAGACCAATAGATTCACGCCGGATAACTTTACCATAGATAGATAATAAGGGT
ATCAATTGATATGGTCAT
