# Supplementary material for: Variability and Nativeness in the Mediterranean Taxa: Divergence and Phylogeography of Genista etnensis (Fabaceae) Inferred from Nuclear and Plastid Data
Source: Plants (Basel). 2022 Nov 19;11(22):3171. doi: 10.3390/plants11223171 (PMC9698455; doi:10.3390/plants11223171)
Supplement: Supplementary file 1 [file plants-11-03171-s001.zip › Supp_Files_v3/Sup_File_S5_Pr11 dataset.fas]

>Pr11_B1
GACAAAAATTGAAAAAACCTACGCTTGCTGAAGGTGAAGTTTGTAAATAAAACGATTAAA
TCCTTCTGTCGTGTATCCCCGATTAATGCAGCCTCATATACTTTAATTTTAGGTTTATAG
TATTAAGCGAAAGGTTATACCTATAC---------ATGGAGTTAGGTCAACCCTACTCCA
CTAGTACTAATAGGCGGCCTGGGGGAAGAAGCACTACGCTTAGGAATCAACAACACGAAA
GAAAACTTTGTAAAACTAAAATATCTTTCCTTTCGGGATCGGGACTAACAAAAGAATGGT
TGGGACAACAAACATCCATCTCGTTCGTATTTTGGATACCCGTATAACCATCAAAGACTG
TTGAAGTGACTAATTCCAAGAAATTAAGCGGCGTTGAGGACAAAGAAATTGTTGGAGTTA
CCTTTTTTTATCCAGTACCAACATACTTGATGTTAAGAAAAGATCTTTTACAGGAAGGT
>Pr11_B2
GACAAAAATTGAAAAAACCTACGCTTGCTGAAGGTGAAGTTTGTAAATAAAACGATTAAA
TCCTTCTGTCGTGTATCCCCGATTAATGCAGCCTCATATACTTTAATTTTAGGTTTATAG
TATTAAGCGAAAGGTTATACCTATAC---------ATGGAGTTAGGTCAACCCTACTCCA
CTAGTACTAATAGGCGGCCTGGGGGAAGAAGCACTACGCTTAGGAATCAACAACACGAAA
GAAAACTTTGTAAAACTAAAATATCTTTCCTTTCGGGATCGGGACTAACAAAAGAATGGT
TGGGACAACAAACATCCATCTCGTTCGTATTTTGGATACCCGTATAACCATCAAAGACTG
TTGAAGTGACTAATTCCAAGAAATTAAGCGGCGTTGAGGACAAAGAAATTGTTGGAGTTA
CCTTTTTTTATCCAGTACCAACATACTTGATGTTAAGAAAAGATCTTTTACAGGAAGGT
>Pr11_B3
GACAAAAATTGAAAAAACCTACGCTTGCTGAAGGTGAAGTTTGTAAATAAAACGATTAAA
TCCTTCTGTCGTGTATCCCCGATTAATGCAGCCTCATATACTTTAATTTTAGGTTTATAG
TATTAAGCGAAAGGTTATACCTATAC---------ATGGAGTTAGGTCAACCCTACTCCA
CTAGTACTAATAGGCGGCCTGGGGGAAGAAGCACTACGCTTAGGAATCAACAACACGAAA
GAAAACTTTGTAAAACTAAAATATCTTTCCTTTCGGGATCGGGACTAACAAAAGAATGGT
TGGGACAACAAACATCCATCTCGTTCGTATTTTGGATACCCGTATAACCATCAAAGACTG
TTGAAGTGACTAATTCCAAGAAATTAAGCGGCGTTGAGGACAAAGAAATTGTTGGAGTTA
CCTTTTTTTATCCAGTACCAACATACTTGATGTTAAGAAAAGATCTTTTACAGGAAGGT
>Pr11_B4
GACAAAAATTGAAAAAACCTACGCTTGCTGAAGGTGAAGTTTGTAAATAAAACGATTAAA
TCCTTCTGTCGTGTATCCCCGATTAATGCAGCCTCATATACTTTAATTTTAGGTTTATAG
TATTAAGCGAAAGGTTATACCTATAC---------ATGGAGTTAGGTCAACCCTACTCCA
CTAGTACTAATAGGCGGCCTGGGGGAAGAAGCACTACGCTTAGGAATCAACAACACGAAA
GAAAACTTTGTAAAACTAAAATATCTTTCCTTTCGGGATCGGGACTAACAAAAGAATGGT
TGGGACAACAAACATCCATCTCGTTCGTATTTTGGATACCCGTATAACCATCAAAGACTG
TTGAAGTGACTAATTCCAAGAAATTAAGCGGCGTTGAGGACAAAGAAATTGTTGGAGTTA
CCTTTTTTTATCCAGTACCAACATACTTGATGTTAAGAAAAGATCTTTTACAGGAAGGT
>Pr11_B5
GACAAAAATTGAAAAAACCTACGCTTGCTGAAGGTGAAGTTTGTAAATAAAACGATTAAA
TCCTTCTGTCGTGTATCCCCGATTAATGCAGCCTCATATACTTTAATTTTAGGTTTATAG
TATTAAGCGAAAGGTTATACCTATAC---------ATGGAGTTAGGTCAACCCTACTCCA
CTAGTACTAATAGGCGGCCTGGGGGAAGAAGCACTACGCTTAGGAATCAACAACACGAAA
GAAAACTTTGTAAAACTAAAATATCTTTCCTTTCGGGATCGGGACTAACAAAAGAATGGT
TGGGACAACAAACATCCATCTCGTTCGTATTTTGGATACCCGTATAACCATCAAAGACTG
TTGAAGTGACTAATTCCAAGAAATTAAGCGGCGTTGAGGACAAAGAAATTGTTGGAGTTA
CCTTTTTTTATCCAGTACCAACATACTTGATGTTAAGAAAAGATCTTTTACAGGAAGGT
>Pr11_B6
GACAAAAATTGAAAAAACCTACGCTTGCTGAAGGTGAAGTTTGTAAATAAAACGATTAAA
TCCTTCTGTCGTGTATCCCCGATTAATGCAGCCTCATATACTTTAATTTTAGGTTTATAG
TATTAAGCGAAAGGTTATACCTATAC---------ATGGAGTTAGGTCAACCCTACTCCA
CTAGTACTAATAGGCGGCCTGGGGGAAGAAGCACTACGCTTAGGAATCAACAACACGAAA
GAAAACTTTGTAAAACTAAAATATCTTTCCTTTCGGGATCGGGACTAACAAAAGAATGGT
TGGGACAACAAACATCCATCTCGTTCGTATTTTGGATACCCGTATAACCATCAAAGACTG
TTGAAGTGACTAATTCCAAGAAATTAAGCGGCGTTGAGGACAAAGAAATTGTTGGAGTTA
CCTTTTTTTATCCAGTACCAACATACTTGATGTTAAGAAAAGATCTTTTACAGGAAGGT
>Pr11_B7
GACAAAAATTGAAAAAACCTACGCTTGCTGAAGGTGAAGTTTGTAAATAAAACGATTAAA
TCCTTCTGTCGTGTATCCCCGATTAATGCAGCCTCATATACTTTAATTTTAGGTTTATAG
TATTAAGCGAAAGGTTATACCTATAC---------ATGGAGTTAGGTCAACCCTACTCCA
CTAGTACTAATAGGCGGCCTGGGGGAAGAAGCACTACGCTTAGGAATCAACAACACGAAA
GAAAACTTTGTAAAACTAAAATATCTTTCCTTTCGGGATCGGGACTAACAAAAGAATGGT
TGGGACAACAAACATCCATCTCGTTCGTATTTTGGATACCCGTATAACCATCAAAGACTG
TTGAAGTGACTAATTCCAAGAAATTAAGCGGCGTTGAGGACAAAGAAATTGTTGGAGTTA
CCTTTTTTTATCCAGTACCAACATACTTGATGTTAAGAAAAGATCTTTTACAGGAAGGT
>Pr11_B8
GACAAAAATTGAAAAAACCTACGCTTGCTGAAGGTGAAGTTTGTAAATAAAACGATTAAA
TCCTTCTGTCGTGTATCCCCGATTAATGCAGCCTCATATACTTTAATTTTAGGTTTATAG
TATTAAGCGAAAGGTTATACCTATAC---------ATGGAGTTAGGTCAACCCTACTCCA
CTAGTACTAATAGGCGGCCTGGGGGAAGAAGCACTACGCTTAGGAATCAACAACACGAAA
GAAAACTTTGTAAAACTAAAATATCTTTCCTTTCGGGATCGGGACTAACAAAAGAATGGT
TGGGACAACAAACATCCATCTCGTTCGTATTTTGGATACCCGTATAACCATCAAAGACTG
TTGAAGTGACTAATTCCAAGAAATTAAGCGGCGTTGAGGACAAAGAAATTGTTGGAGTTA
CCTTTTTTTATCCAGTACCAACATACTTGATGTTAAGAAAAGATCTTTTACAGGAAGGT
>Pr11_B9
GACAAAAATTGAAAAAACCTACGCTTGCTGAAGGTGAAGTTTGTAAATAAAACGATTAAA
TCCTTCTGTCGTGTATCCCCGATTAATGCAGCCTCATATACTTTAATTTTAGGTTTATAG
TATTAAGCGAAAGGTTATACCTATAC---------ATGGAGTTAGGTCAACCCTACTCCA
CTAGTACTAATAGGCGGCCTGGGGGAAGAAGCACTACGCTTAGGAATCAACAACACGAAA
GAAAACTTTGTAAAACTAAAATATCTTTCCTTTCGGGATCGGGACTAACAAAAGAATGGT
TGGGACAACAAACATCCATCTCGTTCGTATTTTGGATACCCGTATAACCATCAAAGACTG
TTGAAGTGACTAATTCCAAGAAATTAAGCGGCGTTGAGGACAAAGAAATTGTTGGAGTTA
CCTTTTTTTATCCAGTACCAACATACTTGATGTTAAGAAAAGATCTTTTACAGGAAGGT
>Pr11_B10
GACAAAAATTGAAAAAACCTACGCTTGCTGAAGGTGAAGTTTGTAAATAAAACGATTAAA
TCCTTCTGTCGTGTATCCCCGATTAATGCAGCCTCATATACTTTAATTTTAGGTTTATAG
TATTAAGCGAAAGGTTATACCTATAC---------ATGGAGTTAGGTCAACCCTACTCCA
CTAGTACTAATAGGCGGCCTGGGGGAAGAAGCACTACGCTTAGGAATCAACAACACGAAA
GAAAACTTTGTAAAACTAAAATATCTTTCCTTTCGGGATCGGGACTAACAAAAGAATGGT
TGGGACAACAAACATCCATCTCGTTCGTATTTTGGATACCCGTATAACCATCAAAGACTG
TTGAAGTGACTAATTCCAAGAAATTAAGCGGCGTTGAGGACAAAGAAATTGTTGGAGTTA
CCTTTTTTTATCCAGTACCAACATACTTGATGTTAAGAAAAGATCTTTTACAGGAAGGT
>Pr11_F1
GACAAAAATTGAAAAAACCTACGCTTGCTGAAGGTGAAGTTTGTAAATAAAACGATTAAA
TCCTTCTGTCGTGTATCCCCGATTAATGCAGCCTCATATACTTTAATTTTAGGTTTATAG
TATTAAGCGAAAGGTTATACCTATAC---------ATGGAGTTAGGTCAACCCTACTCCA
CTAGTACTAATAGGCGGCCTGGGGGAAGAAGCACTACGCTTAGGAATCAACAACACGAAA
GAAAACTTTGTAAAACTAAAATATCTTTCCTTTCGGGATCGGGACTAACAAAAGAATGGT
TGGGACAACAAACATCCATCTCGTTCGTATTTTGGATACCCGTATAACCATCAAAGACTG
TTGAAGTGACTAATTCCAAGAAATTAAGCGGCGTTGAGGACAAAGAAATTGTTGGAGTTA
CCTTTTTTTATCCAGTACCAACATACTTGATGTTAAGAAAAGATCTTTTACAGGAAGGT
>Pr11_F2
GACAAAAATTGAAAAAACCTACGCTTGCTGAAGGTGAAGTTTGTAAATAAAACGATTAAA
TCCTTCTGTCGTGTATCCCCGATTAATGCAGCCTCATATACTTTAATTTTAGGTTTATAG
TATTAAGCGAAAGGTTATACCTATAC---------ATGGAGTTAGGTCAACCCTACTCCA
CTAGTACTAATAGGCGGCCTGGGGGAAGAAGCACTACGCTTAGGAATCAACAACACGAAA
GAAAACTTTGTAAAACTAAAATATCTTTCCTTTCGGGATCGGGACTAACAAAAGAATGGT
TGGGACAACAAACATCCATCTCGTTCGTATTTTGGATACCCGTATAACCATCAAAGACTG
TTGAAGTGACTAATTCCAAGAAATTAAGCGGCGTTGAGGACAAAGAAATTGTTGGAGTTA
CCTTTTTTTATCCAGTACCAACATACTTGATGTTAAGAAAAGATCTTTTACAGGAAGGT
>Pr11_F3
GACAAAAATTGAAAAAACCTACGCTTGCTGAAGGTGAAGTTTGTAAATAAAACGATTAAA
TCCTTCTGTCGTGTATCCCCGATTAATGCAGCCTCATATACTTTAATTTTAGGTTTATAG
TATTAAGCGAAAGGTTATACCTATAC---------ATGGAGTTAGGTCAACCCTACTCCA
CTAGTACTAATAGGCGGCCTGGGGGAAGAAGCACTACGCTTAGGAATCAACAACACGAAA
GAAAACTTTGTAAAACTAAAATATCTTTCCTTTCGGGATCGGGACTAACAAAAGAATGGT
TGGGACAACAAACATCCATCTCGTTCGTATTTTGGATACCCGTATAACCATCAAAGACTG
TTGAAGTGACTAATTCCAAGAAATTAAGCGGCGTTGAGGACAAAGAAATTGTTGGAGTTA
CCTTTTTTTATCCAGTACCAACATACTTGATGTTAAGAAAAGATCTTTTACAGGAAGGT
>Pr11_F4
GACAAAAATTGAAAAAACCTACGCTTGCTGAAGGTGAAGTTTGTAAATAAAACGATTAAA
TCCTTCTGTCGTGTATCCCCGATTAATGCAGCCTCATATACTTTAATTTTAGGTTTATAG
TATTAAGCGAAAGGTTATACCTATAC---------ATGGAGTTAGGTCAACCCTACTCCA
CTAGTACTAATAGGCGGCCTGGGGGAAGAAGCACTACGCTTAGGAATCAACAACACGAAA
GAAAACTTTGTAAAACTAAAATATCTTTCCTTTCGGGATCGGGACTAACAAAAGAATGGT
TGGGACAACAAACATCCATCTCGTTCGTATTTTGGATACCCGTATAACCATCAAAGACTG
TTGAAGTGACTAATTCCAAGAAATTAAGCGGCGTTGAGGACAAAGAAATTGTTGGAGTTA
CCTTTTTTTATCCAGTACCAACATACTTGATGTTAAGAAAAGATCTTTTACAGGAAGGT
>Pr11_F5
GACAAAAATTGAAAAAACCTACGCTTGCTGAAGGTGAAGTTTGTAAATAAAACGATTAAA
TCCTTCTGTCGTGTATCCCCGATTAATGCAGCCTCATATACTTTAATTTTAGGTTTATAG
TATTAAGCGAAAGGTTATACCTATAC---------ATGGAGTTAGGTCAACCCTACTCCA
CTAGTACTAATAGGCGGCCTGGGGGAAGAAGCACTACGCTTAGGAATCAACAACACGAAA
GAAAACTTTGTAAAACTAAAATATCTTTCCTTTCGGGATCGGGACTAACAAAAGAATGGT
TGGGACAACAAACATCCATCTCGTTCGTATTTTGGATACCCGTATAACCATCAAAGACTG
TTGAAGTGACTAATTCCAAGAAATTAAGCGGCGTTGAGGACAAAGAAATTGTTGGAGTTA
CCTTTTTTTATCCAGTACCAACATACTTGATGTTAAGAAAAGATCTTTTACAGGAAGGT
>Pr11_F6
GACAAAAATTGAAAAAACCTACGCTTGCTGAAGGTGAAGTTTGTAAATAAAACGATTAAA
TCCTTCTGTCGTGTATCCCCGATTAATGCAGCCTCATATACTTTAATTTTAGGTTTATAG
TATTAAGCGAAAGGTTATACCTATAC---------ATGGAGTTAGGTCAACCCTACTCCA
CTAGTACTAATAGGCGGCCTGGGGGAAGAAGCACTACGCTTAGGAATCAACAACACGAAA
GAAAACTTTGTAAAACTAAAATATCTTTCCTTTCGGGATCGGGACTAACAAAAGAATGGT
TGGGACAACAAACATCCATCTCGTTCGTATTTTGGATACCCGTATAACCATCAAAGACTG
TTGAAGTGACTAATTCCAAGAAATTAAGCGGCGTTGAGGACAAAGAAATTGTTGGAGTTA
CCTTTTTTTATCCAGTACCAACATACTTGATGTTAAGAAAAGATCTTTTACAGGAAGGT
>Pr11_F7
GACAAAAATTGAAAAAACCTACGCTTGCTGAAGGTGAAGTTTGTAAATAAAACGATTAAA
TCCTTCTGTCGTGTATCCCCGATTAATGCAGCCTCATATACTTTAATTTTAGGTTTATAG
TATTAAGCGAAAGGTTATACCTATAC---------ATGGAGTTAGGTCAACCCTACTCCA
CTAGTACTAATAGGCGGCCTGGGGGAAGAAGCACTACGCTTAGGAATCAACAACACGAAA
GAAAACTTTGTAAAACTAAAATATCTTTCCTTTCGGGATCGGGACTAACAAAAGAATGGT
TGGGACAACAAACATCCATCTCGTTCGTATTTTGGATACCCGTATAACCATCAAAGACTG
TTGAAGTGACTAATTCCAAGAAATTAAGCGGCGTTGAGGACAAAGAAATTGTTGGAGTTA
CCTTTTTTTATCCAGTACCAACATACTTGATGTTAAGAAAAGATCTTTTACAGGAAGGT
>Pr11_F8
GACAAAAATTGAAAAAACCTACGCTTGCTGAAGGTGAAGTTTGTAAATAAAACGATTAAA
TCCTTCTGTCGTGTATCCCCGATTAATGCAGCCTCATATACTTTAATTTTAGGTTTATAG
TATTAAGCGAAAGGTTATACCTATAC---------ATGGAGTTAGGTCAACCCTACTCCA
CTAGTACTAATAGGCGGCCTGGGGGAAGAAGCACTACGCTTAGGAATCAACAACACGAAA
GAAAACTTTGTAAAACTAAAATATCTTTCCTTTCGGGATCGGGACTAACAAAAGAATGGT
TGGGACAACAAACATCCATCTCGTTCGTATTTTGGATACCCGTATAACCATCAAAGACTG
TTGAAGTGACTAATTCCAAGAAATTAAGCGGCGTTGAGGACAAAGAAATTGTTGGAGTTA
CCTTTTTTTATCCAGTACCAACATACTTGATGTTAAGAAAAGATCTTTTACAGGAAGGT
>Pr11_F9
GACAAAAATTGAAAAAACCTACGCTTGCTGAAGGTGAAGTTTGTAAATAAAACGATTAAA
TCCTTCTGTCGTGTATCCCCGATTAATGCAGCCTCATATACTTTAATTTTAGGTTTATAG
TATTAAGCGAAAGGTTATACCTATAC---------ATGGAGTTAGGTCAACCCTACTCCA
CTAGTACTAATAGGCGGCCTGGGGGAAGAAGCACTACGCTTAGGAATCAACAACACGAAA
GAAAACTTTGTAAAACTAAAATATCTTTCCTTTCGGGATCGGGACTAACAAAAGAATGGT
TGGGACAACAAACATCCATCTCGTTCGTATTTTGGATACCCGTATAACCATCAAAGACTG
TTGAAGTGACTAATTCCAAGAAATTAAGCGGCGTTGAGGACAAAGAAATTGTTGGAGTTA
CCTTTTTTTATCCAGTACCAACATACTTGATGTTAAGAAAAGATCTTTTACAGGAAGGT
>Pr11_F10
GACAAAAATTGAAAAAACCTACGCTTGCTGAAGGTGAAGTTTGTAAATAAAACGATTAAA
TCCTTCTGTCGTGTATCCCCGATTAATGCAGCCTCATATACTTTAATTTTAGGTTTATAG
TATTAAGCGAAAGGTTATACCTATAC---------ATGGAGTTAGGTCAACCCTACTCCA
CTAGTACTAATAGGCGGCCTGGGGGAAGAAGCACTACGCTTAGGAATCAACAACACGAAA
GAAAACTTTGTAAAACTAAAATATCTTTCCTTTCGGGATCGGGACTAACAAAAGAATGGT
TGGGACAACAAACATCCATCTCGTTCGTATTTTGGATACCCGTATAACCATCAAAGACTG
TTGAAGTGACTAATTCCAAGAAATTAAGCGGCGTTGAGGACAAAGAAATTGTTGGAGTTA
CCTTTTTTTATCCAGTACCAACATACTTGATGTTAAGAAAAGATCTTTTACAGGAAGGT
>Pr11_G1
GACAAAAATTGAAAAAACCTACGCTTGCTGAAGGTGAAGTTTGTAAATAAAACGATTAAA
TCCTTCTGTCGTGTATCCCCGATTAATGCAGCCTCATATACTTTAATTTTAGGTTTATAG
TATTAAGCGAAAGGTTATACCTATAC---------ATGGAGTTAGGTCAACCCTACTCCA
CTAGTACTAATAGGCGGCCTGGGGGAAGAAGCACTACGCTTAGGAATCAACAACACGAAA
GAAAACTTTGTAAAACTAAAATATCTTTCCTTTCGGGATCGGGACTAACAAAAGAATGGT
TGGGACAACAAACATCCATCTCGTTCGTATTTTGGATACCTGTATAACCATCAAAGACTG
TTGAAGTGACTAATTCCAAGAAATTAAGCGGCGTTGAGGACAAAGAAATTGTTGGAGTTA
CCTTTTTTTATCCAGTACCAACATACTTGATGTTAAGAAAAGATCTTTTACAGGAAGGT
>Pr11_G2
GACAAAAATTGAAAAAACCTACGCTTGCTGAAGGTGAAGTTTGTAAATAAAACGATTAAA
TCCTTCTGTCGTGTATCCCCGATTAATGCAGCCTCATATACTTTAATTTTAGGTTTATAG
TATTAAGCGAAAGGTTATACCTATAC---------ATGGAGTTAGGTCAACCCTACTCCA
CTAGTACTAATAGGCGGCCTGGGGGAAGAAGCACTACGCTTAGGAATCAACAACACGAAA
GAAAACTTTGTAAAACTAAAATATCTTTCCTTTCGGGATCGGGACTAACAAAAGAATGGT
TGGGACAACAAACATCCATCTCGTTCGTATTTTGGATACCTGTATAACCATCAAAGACTG
TTGAAGTGACTAATTCCAAGAAATTAAGCGGCGTTGAGGACAAAGAAATTGTTGGAGTTA
CCTTTTTTTATCCAGTACCAACATACTTGATGTTAAGAAAAGATCTTTTACAGGAAGGT
>Pr11_G6
GACAAAAATTGAAAAAACCTACGCTTGCTGAAGGTGAAGTTTGTAAATAAAACGATTAAA
TCCTTCTGTCGTGTATCCCCGATTAATGCAGCCTCATATACTTTAATTTTAGGTTTATAG
TATTAAGCGAAAGGTTATACCTATAC---------ATGGAGTTAGGTCAACCCTACTCCA
CTAGTACTAATAGGCGGCCTGGGGGAAGAAGCACTACGCTTAGGAATCAACAACACGAAA
GAAAACTTTGTAAAACTAAAATATCTTTCCTTTCGGGATCGGGACTAACAAAAGAATGGT
TGGGACAACAAACATCCATCTCGTTCGTATTTTGGATACCTGTATAACCATCAAAGACTG
TTGAAGTGACTAATTCCAAGAAATTAAGCGGCGTTGAGGACAAAGAAATTGTTGGAGTTA
CCTTTTTTTATCCAGTACCAACATACTTGATGTTAAGAAAAGATCTTTTACAGGAAGGT
>Pr11_G7
GACAAAAATTGAAAAAACCTACGCTTGCTGAAGGTGAAGTTTGTAAATAAAACGATTAAA
TCCTTCTGTCGTGTATCCCCGATTAATGCAGCCTCATATACTTTAATTTTAGGTTTATAG
TATTAAGCGAAAGGTTATACCTATAC---------ATGGAGTTAGGTCAACCCTACTCCA
CTAGTACTAATAGGCGGCCTGGGGGAAGAAGCACTACGCTTAGGAATCAACAACACGAAA
GAAAACTTTGTAAAACTAAAATATCTTTCCTTTCGGGATCGGGACTAACAAAAGAATGGT
TGGGACAACAAACATCCATCTCGTTCGTATTTTGGATACCTGTATAACCATCAAAGACTG
TTGAAGTGACTAATTCCAAGAAATTAAGCGGCGTTGAGGACAAAGAAATTGTTGGAGTTA
CCTTTTTTTATCCAGTACCAACATACTTGATGTTAAGAAAAGATCTTTTACAGGAAGGT
>Pr11_G8
GACAAAAATTGAAAAAACCTACGCTTGCTGAAGGTGAAGTTTGTAAATAAAACGATTAAA
TCCTTCTGTCGTGTATCCCCGATTAATGCAGCCTCATATACTTTAATTTTAGGTTTATAG
TATTAAGCGAAAGGTTATACCTATAC---------ATGGAGTTAGGTCAACCCTACTCCA
CTAGTACTAATAGGCGGCCTGGGGGAAGAAGCACTACGCTTAGGAATCAACAACACGAAA
GAAAACTTTGTAAAACTAAAATATCTTTCCTTTCGGGATCGGGACTAACAAAAGAATGGT
TGGGACAACAAACATCCATCTCGTTCGTATTTTGGATACCTGTATAACCATCAAAGACTG
TTGAAGTGACTAATTCCAAGAAATTAAGCGGCGTTGAGGACAAAGAAATTGTTGGAGTTA
CCTTTTTTTATCCAGTACCAACATACTTGATGTTAAGAAAAGATCTTTTACAGGAAGGT
>Pr11_G9
GACAAAAATTGAAAAAACCTACGCTTGCTGAAGGTGAAGTTTGTAAATAAAACGATTAAA
TCCTTCTGTCGTGTATCCCCGATTAATGCAGCCTCATATACTTTAATTTTAGGTTTATAG
TATTAAGCGAAAGGTTATACCTATAC---------ATGGAGTTAGGTCAACCCTACTCCA
CTAGTACTAATAGGCGGCCTGGGGGAAGAAGCACTACGCTTAGGAATCAACAACACGAAA
GAAAACTTTGTAAAACTAAAATATCTTTCCTTTCGGGATCGGGACTAACAAAAGAATGGT
TGGGACAACAAACATCCATCTCGTTCGTATTTTGGATACCTGTATAACCATCAAAGACTG
TTGAAGTGACTAATTCCAAGAAATTAAGCGGCGTTGAGGACAAAGAAATTGTTGGAGTTA
CCTTTTTTTATCCAGTACCAACATACTTGATGTTAAGAAAAGATCTTTTACAGGAAGGT
>Pr11_G10
GACAAAAATTGAAAAAACCTACGCTTGCTGAAGGTGAAGTTTGTAAATAAAACGATTAAA
TCCTTCTGTCGTGTATCCCCGATTAATGCAGCCTCATATACTTTAATTTTAGGTTTATAG
TATTAAGCGAAAGGTTATACCTATAC---------ATGGAGTTAGGTCAACCCTACTCCA
CTAGTACTAATAGGCGGCCTGGGGGAAGAAGCACTACGCTTAGGAATCAACAACACGAAA
GAAAACTTTGTAAAACTAAAATATCTTTCCTTTCGGGATCGGGACTAACAAAAGAATGGT
TGGGACAACAAACATCCATCTCGTTCGTATTTTGGATACCCGTATAACCATCAAAGACTG
TTGAAGTGACTAATTCCAAGAAATTAAGCGGCGTTGAGGACAAAGAAATTGTTGGAGTTA
CCTTTTTTTATCCAGTACCAACATACTTGATGTTAAGAAAAGATCTTTTACAGGAAGGT
>Pr11_G19
GACAAAAATTGAAAAAACCTACGCTTGCTGAAGGTGAAGTTTGTAAATAAAACGATTAAA
TCCTTCTGTCGTGTATCCCCGATTAATGCAGCCTCATATACTTTAATTTTAGGTTTATAG
TATTAAGCGAAAGGTTATACCTATAC---------ATGGAGTTAGGTCAACCCTACTCCA
CTAGTACTAATAGGCGGCCTGGGGGAAGAAGCACTACGCTTAGGAATCAACAACACGAAA
GAAAACTTTGTAAAACTAAAATATCTTTCCTTTCGGGATCGGGACTAACAAAAGAATGGT
TGGGACAACAAACATCCATCTCGTTCGTATTTTGGATACCTGTATAACCATCAAAGACTG
TTGAAGTGACTAATTCCAAGAAATTAAGCGGCGTTGAGGACAAAGAAATTGTTGGAGTTA
CCTTTTTTTATCCAGTACCAACATACTTGATGTTAAGAAAAGATCTTTTACAGGAAGGT
>Pr11_G26
GACAAAAATTGAAAAAACCTACGCTTGCTGAAGGTGAAGTTTGTAAATAAAACGATTAAA
TCCTTCTGTCGTGTATCCCCGATTAATGCAGCCTCATATACTTTAATTTTAGGTTTATAG
TATTAAGCGAAAGGTTATACCTATAC---------ATGGAGTTAGGTCAACCCTACTCCA
CTAGTACTAATAGGCGGCCTGGGGGAAGAAGCACTACGCTTAGGAATCAACAACACGAAA
GAAAACTTTGTAAAACTAAAATATCTTTCCTTTCGGGATCGGGACTAACAAAAGAATGGT
TGGGACAACAAACATCCATCTCGTTCGTATTTTGGATACCCGTATAACCATCAAAGACTG
TTGAAGTGACTAATTCCAAGAAATTAAGCGGCGTTGAGGACAAAGAAATTGTTGGAGTTA
CCTTTTTTTATCCAGTACCAACATACTTGATGTTAAGAAAAGATCTTTTACAGGAAGGT
>Pr11_G29
GACAAAAATTGAAAAAACCTACGCTTGCTGAAGGTGAAGTTTGTAAATAAAACGATTAAA
TCCTTCTGTCGTGTATCCCCGATTAATGCAGCCTCATATACTTTAATTTTAGGTTTATAG
TATTAAGCGAAAGGTTATACCTATAC---------ATGGAGTTAGGTCAACCCTACTCCA
CTAGTACTAATAGGCGGCCTGGGGGAAGAAGCACTACGCTTAGGAATCAACAACACGAAA
GAAAACTTTGTAAAACTAAAATATCTTTCCTTTCGGGATCGGGACTAACAAAAGAATGGT
TGGGACAACAAACATCCATCTCGTTCGTATTTTGGATACCTGTATAACCATCAAAGACTG
TTGAAGTGACTAATTCCAAGAAATTAAGCGGCGTTGAGGACAAAGAAATTGTTGGAGTTA
CCTTTTTTTATCCAGTACCAACATACTTGATGTTAAGAAAAGATCTTTTACAGGAAGGT
>Pr11_L1
GACAAAAATTGAAAAAACCTACGCTTGCTGAAGGTGAAGTTTGTAAATAAAACGATTAAA
TCCTTCTGTCGTGTATCCCCGATTAATGCAGCCTCATATACTTTAATTTTAGGTTTATAG
TATTAAGCGAAAGGTTATACCTATAC---------ATGGAGTTAGGTCAACCCTACTCCA
CTAGTACTAATAGGCGGCCTGGGGGAAGAAGCACTACGCTTAGGAATCAACAACACGAAA
GAAAACTTTGTAAAACTAAAATATCTTTCCTTTCGGGATCGGGACTAACAAAAGAATGGT
TGGGACAACAAACATCCATCTCGTTCGTATTTTGGATACCCGTATAACCATCAAAGACTG
TTGAAGTGACTAATTCCAAGAAATTAAGCGGCGTTGAGGACAAAGAAATTGTTGGAGTTA
CCTTTTTTTATCCAGTACCAACATACTTGATGTTAAGAAAAGATCTTTTACAGGAAGGT
>Pr11_L2
GACAAAAATTGAAAAAACCTACGCTTGCTGAAGGTGAAGTTTGTAAATAAAACGATTAAA
TCCTTCTGTCGTGTATCCCCGATTAATGCAGCCTCATATACTTTAATTTTAGGTTTATAG
TATTAAGCGAAAGGTTATACCTATAC---------ATGGAGTTAGGTCAACCCTACTCCA
CTAGTACTAATAGGCGGCCTGGGGGAAGAAGCACTACGCTTAGGAATCAACAACACGAAA
GAAAACTTTGTAAAACTAAAATATCTTTCCTTTCGGGATCGGGACTAACAAAAGAATGGT
TGGGACAACAAACATCCATCTCGTTCGTATTTTGGATACCCGTATAACCATCAAAGACTG
TTGAAGTGACTAATTCCAAGAAATTAAGCGGCGTTGAGGACAAAGAAATTGTTGGAGTTA
CCTTTTTTTATCCAGTACCAACATACTTGATGTTAAGAAAAGATCTTTTACAGGAAGGT
>Pr11_L3
GACAAAAATTGAAAAAACCTACGCTTGCTGAAGGTGAAGTTTGTAAATAAAACGATTAAA
TCCTTCTGTCGTGTATCCCCGATTAATGCAGCCTCATATACTTTAATTTTAGGTTTATAG
TATTAAGCGAAAGGTTATACCTATAC---------ATGGAGTTAGGTCAACCCTACTCCA
CTAGTACTAATAGGCGGCCTGGGGGAAGAAGCACTACGCTTAGGAATCAACAACACGAAA
GAAAACTTTGTAAAACTAAAATATCTTTCCTTTCGGGATCGGGACTAACAAAAGAATGGT
TGGGACAACAAACATCCATCTCGTTCGTATTTTGGATACCCGTATAACCATCAAAGACTG
TTGAAGTGACTAATTCCAAGAAATTAAGCGGCGTTGAGGACAAAGAAATTGTTGGAGTTA
CCTTTTTTTATCCAGTACCAACATACTTGATGTTAAGAAAAGATCTTTTACAGGAAGGT
>Pr11_L4
GACAAAAATTGAAAAAACCTACGCTTGCTGAAGGTGAAGTTTGTAAATAAAACGATTAAA
TCCTTCTGTCGTGTATCCCCGATTAATGCAGCCTCATATACTTTAATTTTAGGTTTATAG
TATTAAGCGAAAGGTTATACCTATAC---------ATGGAGTTAGGTCAACCCTACTCCA
CTAGTACTAATAGGCGGCCTGGGGGAAGAAGCACTACGCTTAGGAATCAACAACACGAAA
GAAAACTTTGTAAAACTAAAATATCTTTCCTTTCGGGATCGGGACTAACAAAAGAATGGT
TGGGACAACAAACATCCATCTCGTTCGTATTTTGGATACCCGTATAACCATCAAAGACTG
TTGAAGTGACTAATTCCAAGAAATTAAGCGGCGTTGAGGACAAAGAAATTGTTGGAGTTA
CCTTTTTTTATCCAGTACCAACATACTTGATGTTAAGAAAAGATCTTTTACAGGAAGGT
>Pr11_L5
GACAAAAATTGAAAAAACCTACGCTTGCTGAAGGTGAAGTTTGTAAATAAAACGATTAAA
TCCTTCTGTCGTGTATCCCCGATTAATGCAGCCTCATATACTTTAATTTTAGGTTTATAG
TATTAAGCGAAAGGTTATACCTATAC---------ATGGAGTTAGGTCAACCCTACTCCA
CTAGTACTAATAGGCGGCCTGGGGGAAGAAGCACTACGCTTAGGAATCAACAACACGAAA
GAAAACTTTGTAAAACTAAAATATCTTTCCTTTCGGGATCGGGACTAACAAAAGAATGGT
TGGGACAACAAACATCCATCTCGTTCGTATTTTGGATACCCGTATAACCATCAAAGACTG
TTGAAGTGACTAATTCCAAGAAATTAAGCGGCGTTGAGGACAAAGAAATTGTTGGAGTTA
CCTTTTTTTATCCAGTACCAACATACTTGATGTTAAGAAAAGATCTTTTACAGGAAGGT
>Pr11_L6
GACAAAAATTGAAAAAACCTACGCTTGCTGAAGGTGAAGTTTGTAAATAAAACGATTAAA
TCCTTCTGTCGTGTATCCCCGATTAATGCAGCCTCATATACTTTAATTTTAGGTTTATAG
TATTAAGCGAAAGGTTATACCTATAC---------ATGGAGTTAGGTCAACCCTACTCCA
CTAGTACTAATAGGCGGCCTGGGGGAAGAAGCACTACGCTTAGGAATCAACAACACGAAA
GAAAACTTTGTAAAACTAAAATATCTTTCCTTTCGGGATCGGGACTAACAAAAGAATGGT
TGGGACAACAAACATCCATCTCGTTCGTATTTTGGATACCCGTATAACCATCAAAGACTG
TTGAAGTGACTAATTCCAAGAAATTAAGCGGCGTTGAGGACAAAGAAATTGTTGGAGTTA
CCTTTTTTTATCCAGTACCAACATACTTGATGTTAAGAAAAGATCTTTTACAGGAAGGT
>Pr11_L7
GACAAAAATTGAAAAAACCTACGCTTGCTGAAGGTGAAGTTTGTAAATAAAACGATTAAA
TCCTTCTGTCGTGTATCCCCGATTAATGCAGCCTCATATACTTTAATTTTAGGTTTATAG
TATTAAGCGAAAGGTTATACCTATAC---------ATGGAGTTAGGTCAACCCTACTCCA
CTAGTACTAATAGGCGGCCTGGGGGAAGAAGCACTACGCTTAGGAATCAACAACACGAAA
GAAAACTTTGTAAAACTAAAATATCTTTCCTTTCGGGATCGGGACTAACAAAAGAATGGT
TGGGACAACAAACATCCATCTCGTTCGTATTTTGGATACCCGTATAACCATCAAAGACTG
TTGAAGTGACTAATTCCAAGAAATTAAGCGGCGTTGAGGACAAAGAAATTGTTGGAGTTA
CCTTTTTTTATCCAGTACCAACATACTTGATGTTAAGAAAAGATCTTTTACAGGAAGGT
>Pr11_L8
GACAAAAATTGAAAAAACCTACGCTTGCTGAAGGTGAAGTTTGTAAATAAAACGATTAAA
TCCTTCTGTCGTGTATCCCCGATTAATGCAGCCTCATATACTTTAATTTTAGGTTTATAG
TATTAAGCGAAAGGTTATACCTATAC---------ATGGAGTTAGGTCAACCCTACTCCA
CTAGTACTAATAGGCGGCCTGGGGGAAGAAGCACTACGCTTAGGAATCAACAACACGAAA
GAAAACTTTGTAAAACTAAAATATCTTTCCTTTCGGGATCGGGACTAACAAAAGAATGGT
TGGGACAACAAACATCCATCTCGTTCGTATTTTGGATACCCGTATAACCATCAAAGACTG
TTGAAGTGACTAATTCCAAGAAATTAAGCGGCGTTGAGGACAAAGAAATTGTTGGAGTTA
CCTTTTTTTATCCAGTACCAACATACTTGATGTTAAGAAAAGATCTTTTACAGGAAGGT
>Pr11_L9
GACAAAAATTGAAAAAACCTACGCTTGCTGAAGGTGAAGTTTGTAAATAAAACGATTAAA
TCCTTCTGTCGTGTATCCCCGATTAATGCAGCCTCATATACTTTAATTTTAGGTTTATAG
TATTAAGCGAAAGGTTATACCTATAC---------ATGGAGTTAGGTCAACCCTACTCCA
CTAGTACTAATAGGCGGCCTGGGGGAAGAAGCACTACGCTTAGGAATCAACAACACGAAA
GAAAACTTTGTAAAACTAAAATATCTTTCCTTTCGGGATCGGGACTAACAAAAGAATGGT
TGGGACAACAAACATCCATCTCGTTCGTATTTTGGATACCCGTATAACCATCAAAGACTG
TTGAAGTGACTAATTCCAAGAAATTAAGCGGCGTTGAGGACAAAGAAATTGTTGGAGTTA
CCTTTTTTTATCCAGTACCAACATACTTGATGTTAAGAAAAGATCTTTTACAGGAAGGT
>Pr11_L10
GACAAAAATTGAAAAAACCTACGCTTGCTGAAGGTGAAGTTTGTAAATAAAACGATTAAA
TCCTTCTGTCGTGTATCCCCGATTAATGCAGCCTCATATACTTTAATTTTAGGTTTATAG
TATTAAGCGAAAGGTTATACCTATAC---------ATGGAGTTAGGTCAACCCTACTCCA
CTAGTACTAATAGGCGGCCTGGGGGAAGAAGCACTACGCTTAGGAATCAACAACACGAAA
GAAAACTTTGTAAAACTAAAATATCTTTCCTTTCGGGATCGGGACTAACAAAAGAATGGT
TGGGACAACAAACATCCATCTCGTTCGTATTTTGGATACCCGTATAACCATCAAAGACTG
TTGAAGTGACTAATTCCAAGAAATTAAGCGGCGTTGAGGACAAAGAAATTGTTGGAGTTA
CCTTTTTTTATCCAGTACCAACATACTTGATGTTAAGAAAAGATCTTTTACAGGAAGGT
>Pr11_N1
GACAAAAATTGAAAAAACCTACGCTTGCTGAAGGTGAAGTTTGTAAATAAAACGATTAAA
TCCTTCTGTCGTGTATCCCCGATTAATGCAGCCTCATATACTTTAATTTTAGGTTTATAG
TATTAAGCGAAAGGTTATACCTATAC---------ATGGAGTTAGGTCAACCCTACTCCA
CTAGTACTAATAGGCGGCCTGGGGGAAGAAGCACTACGCTTAGGAATCAACAACACGAAA
GAAAACTTTGTAAAACTAAAATATCTTTCCTTTCGGGATCGGGACTAACAAAAGAATGGT
TGGGACAACAAACATCCATCTCGTTCGTATTTTGGATACCTGTATAACCATCAAAGACTG
TTGAAGTGACTAATTCCAAGAAATTAAGCGGCGTTGAGGACAAAGAAATTGTTGGAGTTA
CCTTTTTTTATCCAGTACCAACATACTTGATGTTAAGAAAAGATCTTTTACAGGAAGGT
>Pr11_N2
GACAAAAATTGAAAAAACCTACGCTTGCTGAAGGTGAAGTTTGTAAATAAAACGATTAAA
TCCTTCTGTCGTGTATCCCCGATTAATGCAGCCTCATATACTTTAATTTTAGGTTTATAG
TATTAAGCGAAAGGTTATACCTATAC---------ATGGAGTTAGGTCAACCCTACTCCA
CTAGTACTAATAGGCGGCCTGGGGGAAGAAGCACTACGCTTAGGAATCAACAACACGAAA
GAAAACTTTGTAAAACTAAAATATCTTTCCTTTCGGGATCGGGACTAACAAAAGAATGGT
TGGGACAACAAACATCCATCTCGTTCGTATTTTGGATACCTGTATAACCATCAAAGACTG
TTGAAGTGACTAATTCCAAGAAATTAAGCGGCGTTGAGGACAAAGAAATTGTTGGAGTTA
CCTTTTTTTATCCAGTACCAACATACTTGATGTTAAGAAAAGATCTTTTACAGGAAGGT
>Pr11_N3
GACAAAAATTGAAAAAACCTACGCTTGCTGAAGGTGAAGTTTGTAAATAAAACGATTAAA
TCCTTCTGTCGTGTATCCCCGATTAATGCAGCCTCATATACTTTAATTTTAGGTTTATAG
TATTAAGCGAAAGGTTATACCTATAC---------ATGGAGTTAGGTCAACCCTACTCCA
CTAGTACTAATAGGCGGCCTGGGGGAAGAAGCACTACGCTTAGGAATCAACAACACGAAA
GAAAACTTTGTAAAACTAAAATATCTTTCCTTTCGGGATCGGGACTAACAAAAGAATGGT
TGGGACAACAAACATCCATCTCGTTCGTATTTTGGATACCTGTATAACCATCAAAGACTG
TTGAAGTGACTAATTCCAAGAAATTAAGCGGCGTTGAGGACAAAGAAATTGTTGGAGTTA
CCTTTTTTTATCCAGTACCAACATACTTGATGTTAAGAAAAGATCTTTTACAGGAAGGT
>Pr11_N4
GACAAAAATTGAAAAAACCTACGCTTGCTGAAGGTGAAGTTTGTAAATAAAACGATTAAA
TCCTTCTGTCGTGTATCCCCGATTAATGCAGCCTCATATACTTTAATTTTAGGTTTATAG
TATTAAGCGAAAGGTTATACCTATAC---------ATGGAGTTAGGTCAACCCTACTCCA
CTAGTACTAATAGGCGGCCTGGGGGAAGAAGCACTACGCTTAGGAATCAACAACACGAAA
GAAAACTTTGTAAAACTAAAATATCTTTCCTTTCGGGATCGGGACTAACAAAAGAATGGT
TGGGACAACAAACATCCATCTCGTTCGTATTTTGGATACCTGTATAACCATCAAAGACTG
TTGAAGTGACTAATTCCAAGAAATTAAGCGGCGTTGAGGACAAAGAAATTGTTGGAGTTA
CCTTTTTTTATCCAGTACCAACATACTTGATGTTAAGAAAAGATCTTTTACAGGAAGGT
>Pr11_N5
GACAAAAATTGAAAAAACCTACGCTTGCTGAAGGTGAAGTTTGTAAATAAAACGATTAAA
TCCTTCTGTCGTGTATCCCCGATTAATGCAGCCTCATATACTTTAATTTTAGGTTTATAG
TATTAAGCGAAAGGTTATACCTATAC---------ATGGAGTTAGGTCAACCCTACTCCA
CTAGTACTAATAGGCGGCCTGGGGGAAGAAGCACTACGCTTAGGAATCAACAACACGAAA
GAAAACTTTGTAAAACTAAAATATCTTTCCTTTCGGGATCGGGACTAACAAAAGAATGGT
TGGGACAACAAACATCCATCTCGTTCGTATTTTGGATACCTGTATAACCATCAAAGACTG
TTGAAGTGACTAATTCCAAGAAATTAAGCGGCGTTGAGGACAAAGAAATTGTTGGAGTTA
CCTTTTTTTATCCAGTACCAACATACTTGATGTTAAGAAAAGATCTTTTACAGGAAGGT
>Pr11_N6
GACAAAAATTGAAAAAACCTACGCTTGCTGAAGGTGAAGTTTGTAAATAAAACGATTAAA
TCCTTCTGTCGTGTATCCCCGATTAATGCAGCCTCATATACTTTAATTTTAGGTTTATAG
TATTAAGCGAAAGGTTATACCTATAC---------ATGGAGTTAGGTCAACCCTACTCCA
CTAGTACTAATAGGCGGCCTGGGGGAAGAAGCACTACGCTTAGGAATCAACAACACGAAA
GAAAACTTTGTAAAACTAAAATATCTTTCCTTTCGGGATCGGGACTAACAAAAGAATGGT
TGGGACAACAAACATCCATCTCGTTCGTATTTTGGATACCTGTATAACCATCAAAGACTG
TTGAAGTGACTAATTCCAAGAAATTAAGCGGCGTTGAGGACAAAGAAATTGTTGGAGTTA
CCTTTTTTTATCCAGTACCAACATACTTGATGTTAAGAAAAGATCTTTTACAGGAAGGT
>Pr11_N7
GACAAAAATTGAAAAAACCTACGCTTGCTGAAGGTGAAGTTTGTAAATAAAACGATTAAA
TCCTTCTGTCGTGTATCCCCGATTAATGCAGCCTCATATACTTTAATTTTAGGTTTATAG
TATTAAGCGAAAGGTTATACCTATAC---------ATGGAGTTAGGTCAACCCTACTCCA
CTAGTACTAATAGGCGGCCTGGGGGAAGAAGCACTACGCTTAGGAATCAACAACACGAAA
GAAAACTTTGTAAAACTAAAATATCTTTCCTTTCGGGATCGGGACTAACAAAAGAATGGT
TGGGACAACAAACATCCATCTCGTTCGTATTTTGGATACCTGTATAACCATCAAAGACTG
TTGAAGTGACTAATTCCAAGAAATTAAGCGGCGTTGAGGACAAAGAAATTGTTGGAGTTA
CCTTTTTTTATCCAGTACCAACATACTTGATGTTAAGAAAAGATCTTTTACAGGAAGGT
>Pr11_N8
GACAAAAATTGAAAAAACCTACGCTTGCTGAAGGTGAAGTTTGTAAATAAAACGATTAAA
TCCTTCTGTCGTGTATCCCCGATTAATGCAGCCTCATATACTTTAATTTTAGGTTTATAG
TATTAAGCGAAAGGTTATACCTATAC---------ATGGAGTTAGGTCAACCCTACTCCA
CTAGTACTAATAGGCGGCCTGGGGGAAGAAGCACTACGCTTAGGAATCAACAACACGAAA
GAAAACTTTGTAAAACTAAAATATCTTTCCTTTCGGGATCGGGACTAACAAAAGAATGGT
TGGGACAACAAACATCCATCTCGTTCGTATTTTGGATACCTGTATAACCATCAAAGACTG
TTGAAGTGACTAATTCCAAGAAATTAAGCGGCGTTGAGGACAAAGAAATTGTTGGAGTTA
CCTTTTTTTATCCAGTACCAACATACTTGATGTTAAGAAAAGATCTTTTACAGGAAGGT
>Pr11_N9
GACAAAAATTGAAAAAACCTACGCTTGCTGAAGGTGAAGTTTGTAAATAAAACGATTAAA
TCCTTCTGTCGTGTATCCCCGATTAATGCAGCCTCATATACTTTAATTTTAGGTTTATAG
TATTAAGCGAAAGGTTATACCTATAC---------ATGGAGTTAGGTCAACCCTACTCCA
CTAGTACTAATAGGCGGCCTGGGGGAAGAAGCACTACGCTTAGGAATCAACAACACGAAA
GAAAACTTTGTAAAACTAAAATATCTTTCCTTTCGGGATCGGGACTAACAAAAGAATGGT
TGGGACAACAAACATCCATCTCGTTCGTATTTTGGATACCTGTATAACCATCAAAGACTG
TTGAAGTGACTAATTCCAAGAAATTAAGCGGCGTTGAGGACAAAGAAATTGTTGGAGTTA
CCTTTTTTTATCCAGTACCAACATACTTGATGTTAAGAAAAGATCTTTTACAGGAAGGT
>Pr11_N10
GACAAAAATTGAAAAAACCTACGCTTGCTGAAGGTGAAGTTTGTAAATAAAACGATTAAA
TCCTTCTGTCGTGTATCCCCGATTAATGCAGCCTCATATACTTTAATTTTAGGTTTATAG
TATTAAGCGAAAGGTTATACCTATAC---------ATGGAGTTAGGTCAACCCTACTCCA
CTAGTACTAATAGGCGGCCTGGGGGAAGAAGCACTACGCTTAGGAATCAACAACACGAAA
GAAAACTTTGTAAAACTAAAATATCTTTCCTTTCGGGATCGGGACTAACAAAAGAATGGT
TGGGACAACAAACATCCATCTCGTTCGTATTTTGGATACCTGTATAACCATCAAAGACTG
TTGAAGTGACTAATTCCAAGAAATTAAGCGGCGTTGAGGACAAAGAAATTGTTGGAGTTA
CCTTTTTTTATCCAGTACCAACATACTTGATGTTAAGAAAAGATCTTTTACAGGAAGGT
>Pr11_P1
GACAAAAATTGAAAAAACCTACGCTTGCTGAAGGTGAAGTTTGTAAATAAAACGATTAAA
TCCTTCTGTCGTGTATCCCCGATTAATGCAGCCTCATATACTTTAATTTTAGGTTTATAG
TATTAAGCGAAAGGTTATACCTATAC---------ATGGAGTTAGGTCAACCCTACTCCA
CTAGTACTAATAGGCGGCCTGGGGGAAGAAGCACTACGCTTAGGAATCAACAACACGAAA
GAAAACTTTGTAAAACTAAAATATCTTTCCTTTCGGGATCGGGACTAACAAAAGAATGGT
TGGGACAACAAACATCCATCTCGTTCGTATTTTGGATACCCGTATAACCATCAAAGACTG
TTGAAGTGACTAATTCCAAGAAATTAAGCGGCGTTGAGGACAAAGAAATTGTTGGAGTTA
CCTTTTTTTATCCAGTACCAACATACTTGATGTTAAGAAAAGATCTTTTACAGGAAGGT
>Pr11_P2
GACAAAAATTGAAAAAACCTACGCTTGCTGAAGGTGAAGTTTGTAAATAAAACGATTAAA
TCCTTCTGTCGTGTATCCCCGATTAATGCAGCCTCATATACTTTAATTTTAGGTTTATAG
TATTAAGCGAAAGGTTATACCTATAC---------ATGGAGTTAGGTCAACCCTACTCCA
CTAGTACTAATAGGCGGCCTGGGGGAAGAAGCACTACGCTTAGGAATCAACAACACGAAA
GAAAACTTTGTAAAACTAAAATATCTTTCCTTTCGGGATCGGGACTAACAAAAGAATGGT
TGGGACAACAAACATCCATCTCGTTCGTATTTTGGATACCCGTATAACCATCAAAGACTG
TTGAAGTGACTAATTCCAAGAAATTAAGCGGCGTTGAGGACAAAGAAATTGTTGGAGTTA
CCTTTTTTTATCCAGTACCAACATACTTGATGTTAAGAAAAGATCTTTTACAGGAAGGT
>Pr11_P3
GACAAAAATTGAAAAAACCTACGCTTGCTGAAGGTGAAGTTTGTAAATAAAACGATTAAA
TCCTTCTGTCGTGTATCCCCGATTAATGCAGCCTCATATACTTTAATTTTAGGTTTATAG
TATTAAGCGAAAGGTTATACCTATAC---------ATGGAGTTAGGTCAACCCTACTCCA
CTAGTACTAATAGGCGGCCTGGGGGAAGAAGCACTACGCTTAGGAATCAACAACACGAAA
GAAAACTTTGTAAAACTAAAATATCTTTCCTTTCGGGATCGGGACTAACAAAAGAATGGT
TGGGACAACAAACATCCATCTCGTTCGTATTTTGGATACCCGTATAACCATCAAAGACTG
TTGAAGTGACTAATTCCAAGAAATTAAGCGGCGTTGAGGACAAAGAAATTGTTGGAGTTA
CCTTTTTTTATCCAGTACCAACATACTTGATGTTAAGAAAAGATCTTTTACAGGAAGGT
>Pr11_P4
GACAAAAATTGAAAAAACCTACGCTTGCTGAAGGTGAAGTTTGTAAATAAAACGATTAAA
TCCTTCTGTCGTGTATCCCCGATTAATGCAGCCTCATATACTTTAATTTTAGGTTTATAG
TATTAAGCGAAAGGTTATACCTATAC---------ATGGAGTTAGGTCAACCCTACTCCA
CTAGTACTAATAGGCGGCCTGGGGGAAGAAGCACTACGCTTAGGAATCAACAACACGAAA
GAAAACTTTGTAAAACTAAAATATCTTTCCTTTCGGGATCGGGACTAACAAAAGAATGGT
TGGGACAACAAACATCCATCTCGTTCGTATTTTGGATACCCGTATAACCATCAAAGACTG
TTGAAGTGACTAATTCCAAGAAATTAAGCGGCGTTGAGGACAAAGAAATTGTTGGAGTTA
CCTTTTTTTATCCAGTACCAACATACTTGATGTTAAGAAAAGATCTTTTACAGGAAGGT
>Pr11_P5
GACAAAAATTGAAAAAACCTACGCTTGCTGAAGGTGAAGTTTGTAAATAAAACGATTAAA
TCCTTCTGTCGTGTATCCCCGATTAATGCAGCCTCATATACTTTAATTTTAGGTTTATAG
TATTAAGCGAAAGGTTATACCTATAC---------ATGGAGTTAGGTCAACCCTACTCCA
CTAGTACTAATAGGCGGCCTGGGGGAAGAAGCACTACGCTTAGGAATCAACAACACGAAA
GAAAACTTTGTAAAACTAAAATATCTTTCCTTTCGGGATCGGGACTAACAAAAGAATGGT
TGGGACAACAAACATCCATCTCGTTCGTATTTTGGATACCCGTATAACCATCAAAGACTG
TTGAAGTGACTAATTCCAAGAAATTAAGCGGCGTTGAGGACAAAGAAATTGTTGGAGTTA
CCTTTTTTTATCCAGTACCAACATACTTGATGTTAAGAAAAGATCTTTTACAGGAAGGT
>Pr11_P6
GACAAAAATTGAAAAAACCTACGCTTGCTGAAGGTGAAGTTTGTAAATAAAACGATTAAA
TCCTTCTGTCGTGTATCCCCGATTAATGCAGCCTCATATACTTTAATTTTAGGTTTATAG
TATTAAGCGAAAGGTTATACCTATAC---------ATGGAGTTAGGTCAACCCTACTCCA
CTAGTACTAATAGGCGGCCTGGGGGAAGAAGCACTACGCTTAGGAATCAACAACACGAAA
GAAAACTTTGTAAAACTAAAATATCTTTCCTTTCGGGATCGGGACTAACAAAAGAATGGT
TGGGACAACAAACATCCATCTCGTTCGTATTTTGGATACCCGTATAACCATCAAAGACTG
TTGAAGTGACTAATTCCAAGAAATTAAGCGGCGTTGAGGACAAAGAAATTGTTGGAGTTA
CCTTTTTTTATCCAGTACCAACATACTTGATGTTAAGAAAAGATCTTTTACAGGAAGGT
>Pr11_P7
GACAAAAATTGAAAAAACCTACGCTTGCTGAAGGTGAAGTTTGTAAATAAAACGATTAAA
TCCTTCTGTCGTGTATCCCCGATTAATGCAGCCTCATATACTTTAATTTTAGGTTTATAG
TATTAAGCGAAAGGTTATACCTATAC---------ATGGAGTTAGGTCAACCCTACTCCA
CTAGTACTAATAGGCGGCCTGGGGGAAGAAGCACTACGCTTAGGAATCAACAACACGAAA
GAAAACTTTGTAAAACTAAAATATCTTTCCTTTCGGGATCGGGACTAACAAAAGAATGGT
TGGGACAACAAACATCCATCTCGTTCGTATTTTGGATACCCGTATAACCATCAAAGACTG
TTGAAGTGACTAATTCCAAGAAATTAAGCGGCGTTGAGGACAAAGAAATTGTTGGAGTTA
CCTTTTTTTATCCAGTACCAACATACTTGATGTTAAGAAAAGATCTTTTACAGGAAGGT
>Pr11_P8
GACAAAAATTGAAAAAACCTACGCTTGCTGAAGGTGAAGTTTGTAAATAAAACGATTAAA
TCCTTCTGTCGTGTATCCCCGATTAATGCAGCCTCATATACTTTAATTTTAGGTTTATAG
TATTAAGCGAAAGGTTATACCTATAC---------ATGGAGTTAGGTCAACCCTACTCCA
CTAGTACTAATAGGCGGCCTGGGGGAAGAAGCACTACGCTTAGGAATCAACAACACGAAA
GAAAACTTTGTAAAACTAAAATATCTTTCCTTTCGGGATCGGGACTAACAAAAGAATGGT
TGGGACAACAAACATCCATCTCGTTCGTATTTTGGATACCCGTATAACCATCAAAGACTG
TTGAAGTGACTAATTCCAAGAAATTAAGCGGCGTTGAGGACAAAGAAATTGTTGGAGTTA
CCTTTTTTTATCCAGTACCAACATACTTGATGTTAAGAAAAGATCTTTTACAGGAAGGT
>Pr11_P9
GACAAAAATTGAAAAAACCTACGCTTGCTGAAGGTGAAGTTTGTAAATAAAACGATTAAA
TCCTTCTGTCGTGTATCCCCGATTAATGCAGCCTCATATACTTTAATTTTAGGTTTATAG
TATTAAGCGAAAGGTTATACCTATAC---------ATGGAGTTAGGTCAACCCTACTCCA
CTAGTACTAATAGGCGGCCTGGGGGAAGAAGCACTACGCTTAGGAATCAACAACACGAAA
GAAAACTTTGTAAAACTAAAATATCTTTCCTTTCGGGATCGGGACTAACAAAAGAATGGT
TGGGACAACAAACATCCATCTCGTTCGTATTTTGGATACCCGTATAACCATCAAAGACTG
TTGAAGTGACTAATTCCAAGAAATTAAGCGGCGTTGAGGACAAAGAAATTGTTGGAGTTA
CCTTTTTTTATCCAGTACCAACATACTTGATGTTAAGAAAAGATCTTTTACAGGAAGGT
>Pr11_P21
GACAAAAATTGAAAAAACCTACGCTTGCTGAAGGTGAAGTTTGTAAATAAAACGATTAAA
TCCTTCTGTCGTGTATCCCCGATTAATGCAGCCTCATATACTTTAATTTTAGGTTTATAG
TATTAAGCGAAAGGTTATACCTATAC---------ATGGAGTTAGGTCAACCCTACTCCA
CTAGTACTAATAGGCGGCCTGGGGGAAGAAGCACTACGCTTAGGAATCAACAACACGAAA
GAAAACTTTGTAAAACTAAAATATCTTTCCTTTCGGGATCGGGACTAACAAAAGAATGGT
TGGGACAACAAACATCCATCTCGTTCGTATTTTGGATACCCGTATAACCATCAAAGACTG
TTGAAGTGACTAATTCCAAGAAATTAAGCGGCGTTGAGGACAAAGAAATTGTTGGAGTTA
CCTTTTTTTATCCAGTACCAACATACTTGATGTTAAGAAAAGATCTTTTACAGGAAGGT
>Pr11_S1
GACAAAAATTGAAAAAACCTACGCTTGCTGAAGGTGAAGTTTGTAAATAAAACGATTAAA
TCCTTCTGTCGTGTATCCCCGATTAATGCAGCCTCATATACTTTAATTTTAGGTTTATAG
TATTAAGCGAAAGGTTATACCTATAC---------ATGGAGTTAGGTCAACCCTACTCCA
CTAGTACTAATAGGCGGCCTGGGGGAAGAAGCACTACGCTTAGGAATCAACAACACGAAA
GAAAACTTTGTAAAACTAAAATATCTTTCCTTTCGGGATCGGGACTAACAAAAGAATGGT
TGGGACAACAAACATCCATCTCGTTCGTATTTTGGATACCTGTATAACCATCAAAGACTG
TTGAAGTGACTAATTCCAAGAAATTAAGCGGCGTTGAGGACAAAGAAATTGTTGGAGTTA
CCTTTTTTTATCCAGTACCAACATACTTGATGTTAAGAAAAGATCTTTTACAGGAAGGT
>Pr11_S2
GACAAAAATTGAAAAAACCTACGCTTGCTGAAGGTGAAGTTTGTAAATAAAACGATTAAA
TCCTTCTGTCGTGTATCCCCGATTAATGCAGCCTCATATACTTTAATTTTAGGTTTATAG
TATTAAGCGAAAGGTTATACCTATAC---------ATGGAGTTAGGTCAACCCTACTCCA
CTAGTACTAATAGGCGGCCTGGGGGAAGAAGCACTACGCTTAGGAATCAACAACACGAAA
GAAAACTTTGTAAAACTAAAATATCTTTCCTTTCGGGATCGGGACTAACAAAAGAATGGT
TGGGACAACAAACATCCATCTCGTTCGTATTTTGGATACCCGTATAACCATCAAAGACTG
TTGAAGTGACTAATTCCAAGAAATTAAGCGGCGTTGAGGACAAAGAAATTGTTGGAGTTA
CCTTTTTTTATCCAGTACCAACATACTTGATGTTAAGAAAAGATCTTTTACAGGAAGGT
>Pr11_S3
GACAAAAATTGAAAAAACCTACGCTTGCTGAAGGTGAAGTTTGTAAATAAAACGATTAAA
TCCTTCTGTCGTGTATCCCCGATTAATGCAGCCTCATATACTTTAATTTTAGGTTTATAG
TATTAAGCGAAAGGTTATACCTATAC---------ATGGAGTTAGGTCAACCCTACTCCA
CTAGTACTAATAGGCGGCCTGGGGGAAGAAGCACTACGCTTAGGAATCAACAACACGAAA
GAAAACTTTGTAAAACTAAAATATCTTTCCTTTCGGGATCGGGACTAACAAAAGAATGGT
TGGGACAACAAACATCCATCTCGTTCGTATTTTGGATACCCGTATAACCATCAAAGACTG
TTGAAGTGACTAATTCCAAGAAATTAAGCGGCGTTGAGGACAAAGAAATTGTTGGAGTTA
CCTTTTTTTATCCAGTACCAACATACTTGATGTTAAGAAAAGATCTTTTACAGGAAGGT
>Pr11_S4
GACAAAAATTGAAAAAACCTACGCTTGCTGAAGGTGAAGTTTGTAAATAAAACGATTAAA
TCCTTCTGTCGTGTATCCCCGATTAATGCAGCCTCATATACTTTAATTTTAGGTTTATAG
TATTAAGCGAAAGGTTATACCTATAC---------ATGGAGTTAGGTCAACCCTACTCCA
CTAGTACTAATAGGCGGCCTGGGGGAAGAAGCACTACGCTTAGGAATCAACAACACGAAA
GAAAACTTTGTAAAACTAAAATATCTTTCCTTTCGGGATCGGGACTAACAAAAGAATGGT
TGGGACAACAAACATCCATCTCGTTCGTATTTTGGATACCCGTATAACCATCAAAGACTG
TTGAAGTGACTAATTCCAAGAAATTAAGCGGCGTTGAGGACAAAGAAATTGTTGGAGTTA
CCTTTTTTTATCCAGTACCAACATACTTGATGTTAAGAAAAGATCTTTTACAGGAAGGT
>Pr11_S5
GACAAAAATTGAAAAAACCTACGCTTGCTGAAGGTGAAGTTTGTAAATAAAACGATTAAA
TCCTTCTGTCGTGTATCCCCGATTAATGCAGCCTCATATACTTTAATTTTAGGTTTATAG
TATTAAGCGAAAGGTTATACCTATAC---------ATGGAGTTAGGTCAACCCTACTCCA
CTAGTACTAATAGGCGGCCTGGGGGAAGAAGCACTACGCTTAGGAATCAACAACACGAAA
GAAAACTTTGTAAAACTAAAATATCTTTCCTTTCGGGATCGGGACTAACAAAAGAATGGT
TGGGACAACAAACATCCATCTCGTTCGTATTTTGGATACCCGTATAACCATCAAAGACTG
TTGAAGTGACTAATTCCAAGAAATTAAGCGGCGTTGAGGACAAAGAAATTGTTGGAGTTA
CCTTTTTTTATCCAGTACCAACATACTTGATGTTAAGAAAAGATCTTTTACAGGAAGGT
>Pr11_S6
GACAAAAATTGAAAAAACCTACGCTTGCTGAAGGTGAAGTTTGTAAATAAAACGATTAAA
TCCTTCTGTCGTGTATCCCCGATTAATGCAGCCTCATATACTTTAATTTTAGGTTTATAG
TATTAAGCGAAAGGTTATACCTATAC---------ATGGAGTTAGGTCAACCCTACTCCA
CTAGTACTAATAGGCGGCCTGGGGGAAGAAGCACTACGCTTAGGAATCAACAACACGAAA
GAAAACTTTGTAAAACTAAAATATCTTTCCTTTCGGGATCGGGACTAACAAAAGAATGGT
TGGGACAACAAACATCCATCTCGTTCGTATTTTGGATACCCGTATAACCATCAAAGACTG
TTGAAGTGACTAATTCCAAGAAATTAAGCGGCGTTGAGGACAAAGAAATTGTTGGAGTTA
CCTTTTTTTATCCAGTACCAACATACTTGATGTTAAGAAAAGATCTTTTACAGGAAGGT
>Pr11_S7
GACAAAAATTGAAAAAACCTACGCTTGCTGAAGGTGAAGTTTGTAAATAAAACGATTAAA
TCCTTCTGTCGTGTATCCCCGATTAATGCAGCCTCATATACTTTAATTTTAGGTTTATAG
TATTAAGCGAAAGGTTATACCTATAC---------ATGGAGTTAGGTCAACCCTACTCCA
CTAGTACTAATAGGCGGCCTGGGGGAAGAAGCACTACGCTTAGGAATCAACAACACGAAA
GAAAACTTTGTAAAACTAAAATATCTTTCCTTTCGGGATCGGGACTAACAAAAGAATGGT
TGGGACAACAAACATCCATCTCGTTCGTATTTTGGATACCCGTATAACCATCAAAGACTG
TTGAAGTGACTAATTCCAAGAAATTAAGCGGCGTTGAGGACAAAGAAATTGTTGGAGTTA
CCTTTTTTTATCCAGTACCAACATACTTGATGTTAAGAAAAGATCTTTTACAGGAAGGT
>Pr11_S8
GACAAAAATTGAAAAAACCTACGCTTGCTGAAGGTGAAGTTTGTAAATAAAACGATTAAA
TCCTTCTGTCGTGTATCCCCGATTAATGCAGCCTCATATACTTTAATTTTAGGTTTATAG
TATTAAGCGAAAGGTTATACCTATAC---------ATGGAGTTAGGTCAACCCTACTCCA
CTAGTACTAATAGGCGGCCTGGGGGAAGAAGCACTACGCTTAGGAATCAACAACACGAAA
GAAAACTTTGTAAAACTAAAATATCTTTCCTTTCGGGATCGGGACTAACAAAAGAATGGT
TGGGACAACAAACATCCATCTCGTTCGTATTTTGGATACCCGTATAACCATCAAAGACTG
TTGAAGTGACTAATTCCAAGAAATTAAGCGGCGTTGAGGACAAAGAAATTGTTGGAGTTA
CCTTTTTTTATCCAGTACCAACATACTTGATGTTAAGAAAAGATCTTTTACAGGAAGGT
>Pr11_S9
GACAAAAATTGAAAAAACCTACGCTTGCTGAAGGTGAAGTTTGTAAATAAAACGATTAAA
TCCTTCTGTCGTGTATCCCCGATTAATGCAGCCTCATATACTTTAATTTTAGGTTTATAG
TATTAAGCGAAAGGTTATACCTATAC---------ATGGAGTTAGGTCAACCCTACTCCA
CTAGTACTAATAGGCGGCCTGGGGGAAGAAGCACTACGCTTAGGAATCAACAACACGAAA
GAAAACTTTGTAAAACTAAAATATCTTTCCTTTCGGGATCGGGACTAACAAAAGAATGGT
TGGGACAACAAACATCCATCTCGTTCGTATTTTGGATACCCGTATAACCATCAAAGACTG
TTGAAGTGACTAATTCCAAGAAATTAAGCGGCGTTGAGGACAAAGAAATTGTTGGAGTTA
CCTTTTTTTATCCAGTACCAACATACTTGATGTTAAGAAAAGATCTTTTACAGGAAGGT
>Pr11_S10
GACAAAAATTGAAAAAACCTACGCTTGCTGAAGGTGAAGTTTGTAAATAAAACGATTAAA
TCCTTCTGTCGTGTATCCCCGATTAATGCAGCCTCATATACTTTAATTTTAGGTTTATAG
TATTAAGCGAAAGGTTATACCTATAC---------ATGGAGTTAGGTCAACCCTACTCCA
CTAGTACTAATAGGCGGCCTGGGGGAAGAAGCACTACGCTTAGGAATCAACAACACGAAA
GAAAACTTTGTAAAACTAAAATATCTTTCCTTTCGGGATCGGGACTAACAAAAGAATGGT
TGGGACAACAAACATCCATCTCGTTCGTATTTTGGATACCCGTATAACCATCAAAGACTG
TTGAAGTGACTAATTCCAAGAAATTAAGCGGCGTTGAGGACAAAGAAATTGTTGGAGTTA
CCTTTTTTTATCCAGTACCAACATACTTGATGTTAAGAAAAGATCTTTTACAGGAAGGT
>Pr11_T1
GACAAAAATTGAAAAAACCTACGCTTGCTGAAGGTGAAGTTTGTAAATAAAACGATTAAA
TCCTTCTGTCGTGTATCCCCGATTAATGCAGCCTCATATACTTTAATTTTAGGTTTATAG
TATTAAGCGAAAGGTTATACCTATAC---------ATGGAGTTAGGTCAACCCTACTCCA
CTAGTACTAATAGGCGGCCTGGGGGAAGAAGCACTACGCTTAGGAATCAACAACACGAAA
GAAAACTTTGTAAAACTAAAATATCTTTCCTTTCGGGATCGGGACTAACAAAAGAATGGT
TGGGACAACAAACATCCATCTCGTTCGTATTTTGGATACCCGTATAACCATCAAAGACTG
TTGAAGTGACTAATTCCAAGAAATTAAGCGGCGTTGAGGACAAAGAAATTGTTGGAGTTA
CCTTTTTTTATCCAGTACCAACATACTTGATGTTAAGAAAAGATCTTTTACAGGAAGGT
>Pr11_T2
GACAAAAATTGAAAAAACCTACGCTTGCTGAAGGTGAAGTTTGTAAATAAAACGATTAAA
TCCTTCTGTCGTGTATCCCCGATTAATGCAGCCTCATATACTTTAATTTTAGGTTTATAG
TATTAAGCGAAAGGTTATACCTATAC---------ATGGAGTTAGGTCAACCCTACTCCA
CTAGTACTAATAGGCGGCCTGGGGGAAGAAGCACTACGCTTAGGAATCAACAACACGAAA
GAAAACTTTGTAAAACTAAAATATCTTTCCTTTCGGGATCGGGACTAACAAAAGAATGGT
TGGGACAACAAACATCCATCTCGTTCGTATTTTGGATACCCGTATAACCATCAAAGACTG
TTGAAGTGACTAATTCCAAGAAATTAAGCGGCGTTGAGGACAAAGAAATTGTTGGAGTTA
CCTTTTTTTATCCAGTACCAACATACTTGATGTTAAGAAAAGATCTTTTACAGGAAGGT
>Pr11_T3
GACAAAAATTGAAAAAACCTACGCTTGCTGAAGGTGAAGTTTGTAAATAAAACGATTAAA
TCCTTCTGTCGTGTATCCCCGATTAATGCAGCCTCATATACTTTAATTTTAGGTTTATAG
TATTAAGCGAAAGGTTATACCTATAC---------ATGGAGTTAGGTCAACCCTACTCCA
CTAGTACTAATAGGCGGCCTGGGGGAAGAAGCACTACGCTTAGGAATCAACAACACGAAA
GAAAACTTTGTAAAACTAAAATATCTTTCCTTTCGGGATCGGGACTAACAAAAGAATGGT
TGGGACAACAAACATCCATCTCGTTCGTATTTTGGATACCCGTATAACCATCAAAGACTG
TTGAAGTGACTAATTCCAAGAAATTAAGCGGCGTTGAGGACAAAGAAATTGTTGGAGTTA
CCTTTTTTTATCCAGTACCAACATACTTGATGTTAAGAAAAGATCTTTTACAGGAAGGT
>Pr11_V1
GACAAAAATTGAAAAAACCTACGCTTGCTGAAGGTGAAGTTTGTAAATAAAACGATTAAA
TCCTTCTGTCGTGTATCCCCGATTAATGCAGCCTCATATACTTTAATTTTAGGTTTATAG
TATTAAGCGAAAGGTTATACCTATAC---------ATGGAGTTAGGTCAACCCTACTCCA
CTAGTACTAATAGGCGGCCTGGGGGAAGAAGCACTACGCTTAGGAATCAACAACACGAAA
GAAAACTTTGTAAAACTAAAATATCTTTCCTTTCGGGATCGGGACTAACAAAAGAATGGT
TGGGACAACAAACATCCATCTCGTTCGTATTTTGGATACCCGTATAACCATCAAAGACTG
TTGAAGTGACTAATTCCAAGAAATTAAGCGGCGTTGAGGACAAAGAAATTGTTGGAGTTA
CCTTTTTTTATCCAGTACCAACATACTTGATGTTAAGAAAAGATCTTTTACAGGAAGGT
>Pr11_V9
GACAAAAATTGAAAAAACCTACGCTTGCTGAAGGTGAAGTTTGTAAATAAAACGATTAAA
TCCTTCTGTCGTGTATCCCCGATTAATGCAGCCTCATATACTTTAATTTTAGGTTTATAG
TATTAAGCGAAAGGTTATACCTATAC---------ATGGAGTTAGGTCAACCCTACTCCA
CTAGTACTAATAGGCGGCCTGGGGGAAGAAGCACTACGCTTAGGAATCAACAACACGAAA
GAAAACTTTGTAAAACTAAAATATCTTTCCTTTCGGGATCGGGACTAACAAAAGAATGGT
TGGGACAACAAACATCCATCTCGTTCGTATTTTGGATACCCGTATAACCATCAAAGACTG
TTGAAGTGACTAATTCCAAGAAATTAAGCGGCGTTGAGGACAAAGAAATTGTTGGAGTTA
CCTTTTTTTATCCAGTACCAACATACTTGATGTTAAGAAAAGATCTTTTACAGGAAGGT
>Pr11_V12
GACAAAAATTGAAAAAACCTACGCTTGCTGAAGGTGAAGTTTGTAAATAAAACGATTAAA
TCCTTCTGTCGTGTATCCCCGATTAATGCAGCCTCATATACTTTAATTTTAGGTTTATAG
TATTAAGCGAAAGGTTATACCTATAC---------ATGGAGTTAGGTCAACCCTACTCCA
CTAGTACTAATAGGCGGCCTGGGGGAAGAAGCACTACGCTTAGGAATCAACAACACGAAA
GAAAACTTTGTAAAACTAAAATATCTTTCCTTTCGGGATCGGGACTAACAAAAGAATGGT
TGGGACAACAAACATCCATCTCGTTCGTATTTTGGATACCCGTATAACCATCAAAGACTG
TTGAAGTGACTAATTCCAAGAAATTAAGCGGCGTTGAGGACAAAGAAATTGTTGGAGTTA
CCTTTTTTTATCCAGTACCAACATACTTGATGTTAAGAAAAGATCTTTTACAGGAAGGT
>Pr11_V15
GACAAAAATTGAAAAAACCTACGCTTGCTGAAGGTGAAGTTTGTAAATAAAACGATTAAA
TCCTTCTGTCGTGTATCCCCGATTAATGCAGCCTCATATACTTTAATTTTAGGTTTATAG
TATTAAGCGAAAGGTTATACCTATAC---------ATGGAGTTAGGTCAACCCTACTCCA
CTAGTACTAATAGGCGGCCTGGGGGAAGAAGCACTACGCTTAGGAATCAACAACACGAAA
GAAAACTTTGTAAAACTAAAATATCTTTCCTTTCGGGATCGGGACTAACAAAAGAATGGT
TGGGACAACAAACATCCATCTCGTTCGTATTTTGGATACCCGTATAACCATCAAAGACTG
TTGAAGTGACTAATTCCAAGAAATTAAGCGGCGTTGAGGACAAAGAAATTGTTGGAGTTA
CCTTTTTTTATCCAGTACCAACATACTTGATGTTAAGAAAAGATCTTTTACAGGAAGGT
>Pr11_V21
GACAAAAATTGAAAAAACCTACGCTTGCTGAAGGTGAAGTTTGTAAATAAAACGATTAAA
TCCTTCTGTCGTGTATCCCCGATTAATGCAGCCTCATATACTTTAATTTTAGGTTTATAG
TATTAAGCGAAAGGTTATACCTATAC---------ATGGAGTTAGGTCAACCCTACTCCA
CTAGTACTAATAGGCGGCCTGGGGGAAGAAGCACTACGCTTAGGAATCAACAACACGAAA
GAAAACTTTGTAAAACTAAAATATCTTTCCTTTCGGGATCGGGACTAACAAAAGAATGGT
TGGGACAACAAACATCCATCTCGTTCGTATTTTGGATACCCGTATAACCATCAAAGACTG
TTGAAGTGACTAATTCCAAGAAATTAAGCGGCGTTGAGGACAAAGAAATTGTTGGAGTTA
CCTTTTTTTATCCAGTACCAACATACTTGATGTTAAGAAAAGATCTTTTACAGGAAGGT
>Pr11_V24
GACAAAAATTGAAAAAACCTACGCTTGCTGAAGGTGAAGTTTGTAAATAAAACGATTAAA
TCCTTCTGTCGTGTATCCCCGATTAATGCAGCCTCATATACTTTAATTTTAGGTTTATAG
TATTAAGCGAAAGGTTATACCTATAC---------ATGGAGTTAGGTCAACCCTACTCCA
CTAGTACTAATAGGCGGCCTGGGGGAAGAAGCACTACGCTTAGGAATCAACAACACGAAA
GAAAACTTTGTAAAACTAAAATATCTTTCCTTTCGGGATCGGGACTAACAAAAGAATGGT
TGGGACAACAAACATCCATCTCGTTCGTATTTTGGATACCCGTATAACCATCAAAGACTG
TTGAAGTGACTAATTCCAAGAAATTAAGCGGCGTTGAGGACAAAGAAATTGTTGGAGTTA
CCTTTTTTTATCCAGTACCAACATACTTGATGTTAAGAAAAGATCTTTTACAGGAAGGT
>Pr11_V27
GACAAAAATTGAAAAAACCTACGCTTGCTGAAGGTGAAGTTTGTAAATAAAACGATTAAA
TCCTTCTGTCGTGTATCCCCGATTAATGCAGCCTCATATACTTTAATTTTAGGTTTATAG
TATTAAGCGAAAGGTTATACCTATAC---------ATGGAGTTAGGTCAACCCTACTCCA
CTAGTACTAATAGGCGGCCTGGGGGAAGAAGCACTACGCTTAGGAATCAACAACACGAAA
GAAAACTTTGTAAAACTAAAATATCTTTCCTTTCGGGATCGGGACTAACAAAAGAATGGT
TGGGACAACAAACATCCATCTCGTTCGTATTTTGGATACCCGTATAACCATCAAAGACTG
TTGAAGTGACTAATTCCAAGAAATTAAGCGGCGTTGAGGACAAAGAAATTGTTGGAGTTA
CCTTTTTTTATCCAGTACCAACATACTTGATGTTAAGAAAAGATCTTTTACAGGAAGGT
>Pr11_V34
GACAAAAATTGAAAAAACCTACGCTTGCTGAAGGTGAAGTTTGTAAATAAAACGATTAAA
TCCTTCTGTCGTGTATCCCCGATTAATGCAGCCTCATATACTTTAATTTTAGGTTTATAG
TATTAAGCGAAAGGTTATACCTATAC---------ATGGAGTTAGGTCAACCCTACTCCA
CTAGTACTAATAGGCGGCCTGGGGGAAGAAGCACTACGCTTAGGAATCAACAACACGAAA
GAAAACTTTGTAAAACTAAAATATCTTTCCTTTCGGGATCGGGACTAACAAAAGAATGGT
TGGGACAACAAACATCCATCTCGTTCGTATTTTGGATACCCGTATAACCATCAAAGACTG
TTGAAGTGACTAATTCCAAGAAATTAAGCGGCGTTGAGGACAAAGAAATTGTTGGAGTTA
CCTTTTTTTATCCAGTACCAACATACTTGATGTTAAGAAAAGATCTTTTACAGGAAGGT
>Pr11_V41
GACAAAAATTGAAAAAACCTACGCTTGCTGAAGGTGAAGTTTGTAAATAAAACGATTAAA
TCCTTCTGTCGTGTATCCCCGATTAATGCAGCCTCATATACTTTAATTTTAGGTTTATAG
TATTAAGCGAAAGGTTATACCTATAC---------ATGGAGTTAGGTCAACCCTACTCCA
CTAGTACTAATAGGCGGCCTGGGGGAAGAAGCACTACGCTTAGGAATCAACAACACGAAA
GAAAACTTTGTAAAACTAAAATATCTTTCCTTTCGGGATCGGGACTAACAAAAGAATGGT
TGGGACAACAAACATCCATCTCGTTCGTATTTTGGATACCCGTATAACCATCAAAGACTG
TTGAAGTGACTAATTCCAAGAAATTAAGCGGCGTTGAGGACAAAGAAATTGTTGGAGTTA
CCTTTTTTTATCCAGTACCAACATACTTGATGTTAAGAAAAGATCTTTTACAGGAAGGT
>Pr11_V46
GACAAAAATTGAAAAAACCTACGCTTGCTGAAGGTGAAGTTTGTAAATAAAACGATTAAA
TCCTTCTGTCGTGTATCCCCGATTAATGCAGCCTCATATACTTTAATTTTAGGTTTATAG
TATTAAGCGAAAGGTTATACCTATAC---------ATGGAGTTAGGTCAACCCTACTCCA
CTAGTACTAATAGGCGGCCTGGGGGAAGAAGCACTACGCTTAGGAATCAACAACACGAAA
GAAAACTTTGTAAAACTAAAATATCTTTCCTTTCGGGATCGGGACTAACAAAAGAATGGT
TGGGACAACAAACATCCATCTCGTTCGTATTTTGGATACCCGTATAACCATCAAAGACTG
TTGAAGTGACTAATTCCAAGAAATTAAGCGGCGTTGAGGACAAAGAAATTGTTGGAGTTA
CCTTTTTTTATCCAGTACCAACATACTTGATGTTAAGAAAAGATCTTTTACAGGAAGGT
>Pr11_GF1
GACAAAAATTGAAAAAACCTACGCTTGCTGAAGGTGAAGTTTGTAAATAAAACGATTAAA
TCCTTCTGTCGTGTATCCCCGATTAATGCAGCCTCATATACTTTAATTTTAGGTTTATAG
TATTAAGCGAAAGGTTATACCTATACCTAATGCTAATGGAGTTAGGTCAACCCTACTCCA
CTAGTACTAATAGGCGGCCTGGGGGAAGAAGCACTACGCTTAGGAATCAACAACACGAAA
GAAAACTTTGTAAAACTAAAATATCTTTCCTTTCGGGATCGGGACTAACAAAAGAATGGT
TGGGACAACAAACATCCATCTCGTTCGTATTTTGGATACCCGTATAACCATCAAAGACTG
TTGAAGTGACTAATTCCAAGAAATTAAGCGGCGTTGAGGACAAAGAAATTGTTGGAGTTA
CCTTTTTTTATCCAGTACCAACATACTTGATGTTAAGAAAAGATCTTTTACAGGAAGGT
>Pr11_GF3
GACAAAAATTGAAAAAACCTACGCTTGCTGAAGGTGAAGTTTGTAAATAAAACGATTAAA
TCCTTCTGTCGTGTATCCCCGATTAATGCAGCCTCATATACTTTAATTTTAGGTTTATAG
TATTAAGCGAAAGGTTATACCTATACCTAATGCTAATGGAGTTAGGTCAACCCTACTCCA
CTAGTACTAATAGGCGGCCTGGGGGAAGAAGCACTACGCTTAGGAATCAACAACACGAAA
GAAAACTTTGTAAAACTAAAATATCTTTCCTTTCGGGATCGGGACTAACAAAAGAATGGT
TGGGACAACAAACATCCATCTCGTTCGTATTTTGGATACCCGTATAACCATCAAAGACTG
TTGAAGTGACTAATTCCAAGAAATTAAGCGGCGTTGAGGACAAAGAAATTGTTGGAGTTA
CCTTTTTTTATCCAGTACCAACATACTTGATGTTAAGAAAAGATCTTTTACAGGAAGGT
>Pr11_GF5
GACAAAAATTGAAAAAACCTACGCTTGCTGAAGGTGAAGTTTGTAAATAAAACGATTAAA
TCCTTCTGTCGTGTATCCCCGATTAATGCAGCCTCATATACTTTAATTTTAGGTTTATAG
TATTAAGCGAAAGGTTATACCTATACCTAATGCTAATGGAGTTAGGTCAACCCTACTCCA
CTAGTACTAATAGGCGGCCTGGGGGAAGAAGCACTACGCTTAGGAATCAACAACACGAAA
GAAAACTTTGTAAAACTAAAATATCTTTCCTTTCGGGATCGGGACTAACAAAAGAATGGT
TGGGACAACAAACATCCATCTCGTTCGTATTTTGGATACCCGTATAACCATCAAAGACTG
TTGAAGTGACTAATTCCAAGAAATTAAGCGGCGTTGAGGACAAAGAAATTGTTGGAGTTA
CCTTTTTTTATCCAGTACCAACATACTTGATGTTAAGAAAAGATCTTTTACAGGAAGGT
>Pr11_GF7
GACAAAAATTGAAAAAACCTACGCTTGCTGAAGGTGAAGTTTGTAAATAAAACGATTAAA
TCCTTCTGTCGTGTATCCCCGATTAATGCAGCCTCATATACTTTAATTTTAGGTTTATAG
TATTAAGCGAAAGGTTATACCTATACCTAATGCTAATGGAGTTAGGTCAACCCTACTCCA
CTAGTACTAATAGGCGGCCTGGGGGAAGAAGCACTACGCTTAGGAATCAACAACACGAAA
GAAAACTTTGTAAAACTAAAATATCTTTCCTTTCGGGATCGGGACTAACAAAAGAATGGT
TGGGACAACAAACATCCATCTCGTTCGTATTTTGGATACCCGTATAACCATCAAAGACTG
TTGAAGTGACTAATTCCAAGAAATTAAGCGGCGTTGAGGACAAAGAAATTGTTGGAGTTA
CCTTTTTTTATCCAGTACCAACATACTTGATGTTAAGAAAAGATCTTTTACAGGAAGGT
>Pr11_GF9
GACAAAAATTGAAAAAACCTACGCTTGCTGAAGGTGAAGTTTGTAAATAAAACGATTAAA
TCCTTCTGTCGTGTATCCCCGATTAATGCAGCCTCATATACTTTAATTTTAGGTTTATAG
TATTAAGCGAAAGGTTATACCTATACCTAATGCTAATGGAGTTAGGTCAACCCTACTCCA
CTAGTACTAATAGGCGGCCTGGGGGAAGAAGCACTACGCTTAGGAATCAACAACACGAAA
GAAAACTTTGTAAAACTAAAATATCTTTCCTTTCGGGATCGGGACTAACAAAAGAATGGT
TGGGACAACAAACATCCATCTCGTTCGTATTTTGGATACCCGTATAACCATCAAAGACTG
TTGAAGTGACTAATTCCAAGAAATTAAGCGGCGTTGAGGACAAAGAAATTGTTGGAGTTA
CCTTTTTTTATCCAGTACCAACATACTTGATGTTAAGAAAAGATCTTTTACAGGAAGGT
