# Supplementary material for: Variability and Nativeness in the Mediterranean Taxa: Divergence and Phylogeography of Genista etnensis (Fabaceae) Inferred from Nuclear and Plastid Data
Source: Plants (Basel). 2022 Nov 19;11(22):3171. doi: 10.3390/plants11223171 (PMC9698455; doi:10.3390/plants11223171)
Supplement: Supplementary file 1 [file plants-11-03171-s001.zip › Supp_Files_v3/Sup_File_S6_Pr18 dataset.fas]

>Pr18_B1
AAACAATTGAGGCAAATCTAGCTCTCAGACGAGCTAGGACACGAGTGGAGGCTATCAATA
TTATTGCGTAACAAGTCGGGGCATCGGAAAAAAAGGGGGGG--CAAAAATAAAATAGAAG
AAAATAACAAAAGATAGAAAAAGGGTGAGTAGAAAAACTTATTAGATACCGTTGACTCGG
GTATCTAATAAGGTCTCCCTACACCTTACCTACTATTGGATTTGAACCAATGACTCCCGC
CGTATGAAAGCAATACTCTAACCACTGAGTTAAGTAGGTCACTTCACTTACCATCACAAC
TAAATCAAAAAAAA-GGATACCTATGCTATCAGATCAATGGATTATAAATGT
>Pr18_B2
AAACAATTGAGGCAAATCTAGCTCTCAGACGAGCTAGGACACGAGTGGAGGCTATCAATA
TTATTGCGTAACAAGTCGGGGCATCGGAAAAAAAGGGGGGG--CAAAAATAAAATAGAAG
AAAATAACAAAAGATAGAAAAAGGGTGAGTAGAAAAACTTATTAGATACCGTTGACTCGG
GTATCTAATAAGGTCTCCCTACACCTTACCTACTATTGGATTTGAACCAATGACTCCCGC
CGTATGAAAGCAATACTCTAACCACTGAGTTAAGTAGGTCACTTCACTTACCATCACAAC
TAAATCAAAAAAAA-GGATACCTATGCTATCAGATCAATGGATTATAAATGT
>Pr18_B3
AAACAATTGAGGCAAATCTAGCTCTCAGACGAGCTAGGACACGAGTGGAGGCTATCAATA
TTATTGCGTAACAAGTCGGGGCATCGGAAAAAAAGGGGGGG--CAAAAATAAAATAGAAG
AAAATAACAAAAGATAGAAAAAGGGTGAGTAGAAAAACTTATTAGATACCGTTGACTCGG
GTATCTAATAAGGTCTCCCTACACCTTACCTACTATTGGATTTGAACCAATGACTCCCGC
CGTATGAAAGCAATACTCTAACCACTGAGTTAAGTAGGTCACTTCACTTACCATCACAAC
TAAATCAAAAAAAA-GGATACCTATGCTATCAGATCAATGGATTATAAATGT
>Pr18_B4
AAACAATTGAGGCAAATCTAGCTCTCAGACGAGCTAGGACACGAGTGGAGGCTATCAATA
TTATTGCGTAACAAGTCGGGGCATCGGAAAAAAAGGGGGGG--CAAAAATAAAATAGAAG
AAAATAACAAAAGATAGAAAAAGGGTGAGTAGAAAAACTTATTAGATACCGTTGACTCGG
GTATCTAATAAGGTCTCCCTACACCTTACCTACTATTGGATTTGAACCAATGACTCCCGC
CGTATGAAAGCAATACTCTAACCACTGAGTTAAGTAGGTCACTTCACTTACCATCACAAC
TAAATCAAAAAAAA-GGATACCTATGCTATCAGATCAATGGATTATAAATGT
>Pr18_B5
AAACAATTGAGGCAAATCTAGCTCTCAGACGAGCTAGGACACGAGTGGAGGCTATCAATA
TTATTGCGTAACAAGTCGGGGCATCGGAAAAAAAGGGGGGG--CAAAAATAAAATAGAAG
AAAATAACAAAAGATAGAAAAAGGGTGAGTAGAAAAACTTATTAGATACCGTTGACTCGG
GTATCTAATAAGGTCTCCCTACACCTTACCTACTATTGGATTTGAACCAATGACTCCCGC
CGTATGAAAGCAATACTCTAACCACTGAGTTAAGTAGGTCACTTCACTTACCATCACAAC
TAAATCAAAAAAAA-GGATACCTATGCTATCAGATCAATGGATTATAAATGT
>Pr18_B6
AAACAATTGAGGCAAATCTAGCTCTCAGACGAGCTAGGACACGAGTGGAGGCTATCAATA
TTATTGCGTAACAAGTCGGGGCATCGGAAAAAAAGGGGGGG--CAAAAATAAAATAGAAG
AAAATAACAAAAGATAGAAAAAGGGTGAGTAGAAAAACTTATTAGATACCGTTGACTCGG
GTATCTAATAAGGTCTCCCTACACCTTACCTACTATTGGATTTGAACCAATGACTCCCGC
CGTATGAAAGCAATACTCTAACCACTGAGTTAAGTAGGTCACTTCACTTACCATCACAAC
TAAATCAAAAAAAA-GGATACCTATGCTATCAGATCAATGGATTATAAATGT
>Pr18_B7
AAACAATTGAGGCAAATCTAGCTCTCAGACGAGCTAGGACACGAGTGGAGGCTATCAATA
TTATTGCGTAACAAGTCGGGGCATCGGAAAAAAAGGGGGGG--CAAAAATAAAATAGAAG
AAAATAACAAAAGATAGAAAAAGGGTGAGTAGAAAAACTTATTAGATACCGTTGACTCGG
GTATCTAATAAGGTCTCCCTACACCTTACCTACTATTGGATTTGAACCAATGACTCCCGC
CGTATGAAAGCAATACTCTAACCACTGAGTTAAGTAGGTCACTTCACTTACCATCACAAC
TAAATCAAAAAAAA-GGATACCTATGCTATCAGATCAATGGATTATAAATGT
>Pr18_B8
AAACAATTGAGGCAAATCTAGCTCTCAGACGAGCTAGGACACGAGTGGAGGCTATCAATA
TTATTGCGTAACAAGTCGGGGCATCGGAAAAAA-GGGGGGG--CAAAAATAAAATAGAAG
AAAATAACAAAAGATAGAAAAAGGGTGAGTCGAAAAACTTATTAGATACCGTTGACTCGG
GTATCTAATAAGGTCTCCCTACACCTTACCTACTATTGGATTTGAACCAATGACTCCCGC
CGTATGAAAGCAATACTCTAACCACTGAGTTAAGTAGGTCACTTCACTTACCATCACAAC
TAAATCAAAAAAAA-GGATACCTATGCTATCAGATCAATGGATTATAAATGG
>Pr18_B9
AAACAATTGAGGCAAATCTAGCTCTCAGACGAGCTAGGACACGAGTGGAGGCTATCAATA
TTATTGCGTAACAAGTCGGGGCATCGGAAAAAAAGGGGGGG--CAAAAATAAAATAGAAG
AAAATAACAAAAGATAGAAAAAGGGTGAGTAGAAAAACTTATTAGATACCGTTGACTCGG
GTATCTAATAAGGTCTCCCTACACCTTACCTACTATTGGATTTGAACCAATGACTCCCGC
CGTATGAAAGCAATACTCTAACCACTGAGTTAAGTAGGTCACTTCACTTACCATCACAAC
TAAATCAAAAAAAA-GGATACCTATGCTATCAGATCAATGGATTATAAATGT
>Pr18_B10
AAACAATTGAGGCAAATCTAGCTCTCAGACGAGCTAGGACACGAGTGGAGGCTATCAATA
TTATTGCGTAACAAGTCGGGGCATCGGAAAAAAAGGGGGGG--CAAAAATAAAATAGAAG
AAAATAACAAAAGATAGAAAAAGGGTGAGTAGAAAAACTTATTAGATACCGTTGACTCGG
GTATCTAATAAGGTCTCCCTACACCTTACCTACTATTGGATTTGAACCAATGACTCCCGC
CGTATGAAAGCAATACTCTAACCACTGAGTTAAGTAGGTCACTTCACTTACCATCACAAC
TAAATCAAAAAAAA-GGATACCTATGCTATCAGATCAATGGATTATAAATGT
>Pr18_F1
AAACAATTGAGGCAAATCTAGCTCTCAGACGAGCTAGGACACGAGTGGAGGCTATCAATA
TTATTGCGTAACAAGTCGGGGCATCGGAAAAAAAGGGGGGG--CAAAAATAAAATAGAAG
AAAATAACAAAAGATAGAAAAAGGGTGAGTCGAAAAACTTATTAGATACCGTTGACTCGG
GTATCTAATAAGGTCTCCCTACACCTTACCTACTATTGGATTTGAACCAATGACTCCCGC
CGTATGAAAGCAATACTCTAACCACTGAGTTAAGTAGGTCACTTCACTTACCATCACAAC
TAAATCAAAAAAAA-GGATACCTATGCTATCAGATCAATGGATTATAAATGG
>Pr18_F2
AAACAATTGAGGCAAATCTAGCTCTCAGACGAGCTAGGACACGAGTGGAGGCTATCAATA
TTATTGCGTAACAAGTCGGGGCATCGGAAAAAAAGGGGGGG--CAAAAATAAAATAGAAG
AAAATAACAAAAGATAGAAAAAGGGTGAGTAGAAAAACTTATTAGATACCGTTGACTCGG
GTATCTAATAAGGTCTCCCTACACCTTACCTACTATTGGATTTGAACCAATGACTCCCGC
CGTATGAAAGCAATACTCTAACCACTGAGTTAAGTAGGTCACTTCACTTACCATCACAAC
TAAATCAAAAAAAA-GGATACCTATGCTATCAGATCAATGGATTATAAATGT
>Pr18_F3
AAACAATTGAGGCAAATCTAGCTCTCAGACGAGCTAGGACACGAGTGGAGGCTATCAATA
TTATTGCGTAACAAGTCGGGGCATCGGAAAAAAAGGGGGGG--CAAAAATAAAATAGAAG
AAAATAACAAAAGATAGAAAAAGGGTGAGTAGAAAAACTTATTAGATACCGTTGACTCGG
GTATCTAATAAGGTCTCCCTACACCTTACCTACTATTGGATTTGAACCAATGACTCCCGC
CGTATGAAAGCAATACTCTAACCACTGAGTTAAGTAGGTCACTTCACTTACCATCACAAC
TAAATCAAAAAAAA-GGATACCTATGCTATCAGATCAATGGATTATAAATGT
>Pr18_F4
AAACAATTGAGGCAAATCTAGCTCTCAGACGAGCTAGGACACGAGTGGAGGCTATCAATA
TTATTGCGTAACAAGTCGGGGCATCGGAAAAAA-GGGGGGG--CAAAAATAAAATAGAAG
AAAATAACAAAAGATAGAAAAAGGGTGAGTCGAAAAACTTATTAGATACCGTTGACTCGG
GTATCTAATAAGGTCTCCCTACACCTTACCTACTATTGGATTTGAACCAATGACTCCCGC
CGTATGAAAGCAATACTCTAACCACTGAGTTAAGTAGGTCACTTCACTTACCATCACAAC
TAAATCAAAAAAAA-GGATACCTATGCTATCAGATCAATGGATTATAAATGG
>Pr18_F5
AAACAATTGAGGCAAATCTAGCTCTCAGACGAGCTAGGACACGAGTGGAGGCTATCAATA
TTATTGCGTAACAAGTCGGGGCATCGGAAAAAAAGGGGGGG--CAAAAATAAAATAGAAG
AAAATAACAAAAGATAGAAAAAGGGTGAGTCGAAAAACTTATTAGATACCGTTGACTCGG
GTATCTAATAAGGTCTCCCTACACCTTACCTACTATTGGATTTGAACCAATGACTCCCGC
CGTATGAAAGCAATACTCTAACCACTGAGTTAAGTAGGTCACTTCACTTACCATCACAAC
TAAATCAAAAAAAA-GGATACCTATGCTATCAGATCAATGGATTATAAATGG
>Pr18_F6
AAACAATTGAGGCAAATCTAGCTCTCAGACGAGCTAGGACACGAGTGGAGGCTATCAATA
TTATTGCGTAACAAGTCGGGGCATCGGAAAAAA-GGGGGGG--CAAAAATAAAATAGAAG
AAAATAACAAAAGATAGAAAAAGGGTGAGTCGAAAAACTTATTAGATACCGTTGACTCGG
GTATCTAATAAGGTCTCCCTACACCTTACCTACTATTGGATTTGAACCAATGACTCCCGC
CGTATGAAAGCAATACTCTAACCACTGAGTTAAGTAGGTCACTTCACTTACCATCACAAC
TAAATCAAAAAAAA-GGATACCTATGCTATCAGATCAATGGATTATAAATGG
>Pr18_F7
AAACAATTGAGGCAAATCTAGCTCTCAGACGAGCTAGGACACGAGTGGAGGCTATCAATA
TTATTGCGTAACAAGTCGGGGCATCGGAAAAAAAGGGGGGG--CAAAAATAAAATAGAAG
AAAATAACAAAAGATAGAAAAAGGGTGAGTAGAAAAACTTATTAGATACCGTTGACTCGG
GTATCTAATAAGGTCTCCCTACACCTTACCTACTATTGGATTTGAACCAATGACTCCCGC
CGTATGAAAGCAATACTCTAACCACTGAGTTAAGTAGGTCACTTCACTTACCATCACAAC
TAAATCAAAAAAAA-GGATACCTATGCTATCAGATCAATGGATTATAAATGT
>Pr18_F8
AAACAATTGAGGCAAATCTAGCTCTCAGACGAGCTAGGACACGAGTGGAGGCTATCAATA
TTATTGCGTAACAAGTCGGGGCATCGGAAAAAA-GGGGGGG--CAAAAATAAAATAGAAG
AAAATAACAAAAGATAGAAAAAGGGTGAGTCGAAAAACTTATTAGATACCGTTGACTCGG
GTATCTAATAAGGTCTCCCTACACCTTACCTACTATTGGATTTGAACCAATGACTCCCGC
CGTATGAAAGCAATACTCTAACCACTGAGTTAAGTAGGTCACTTCACTTACCATCACAAC
TAAATCAAAAAAAA-GGATACCTATGCTATCAGATCAATGGATTATAAATGG
>Pr18_F9
AAACAATTGAGGCAAATCTAGCTCTCAGACGAGCTAGGACACGAGTGGAGGCTATCAATA
TTATTGCGTAACAAGTCGGGGCATCGGAAAAAAAGGGGGGG--CAAAAATAAAATAGAAG
AAAATAACAAAAGATAGAAAAAGGGTGAGTAGAAAAACTTATTAGATACCGTTGACTCGG
GTATCTAATAAGGTCTCCCTACACCTTACCTACTATTGGATTTGAACCAATGACTCCCGC
CGTATGAAAGCAATACTCTAACCACTGAGTTAAGTAGGTCACTTCACTTACCATCACAAC
TAAATCAAAAAAAA-GGATACCTATGCTATCAGATCAATGGATTATAAATGT
>Pr18_F10
AAACAATTGAGGCAAATCTAGCTCTCAGACGAGCTAGGACACGAGTGGAGGCTATCAATA
TTATTGCGTAACAAGTCGGGGCATCGGAAAAAAAGGGGGGG--CAAAAATAAAATAGAAG
AAAATAACAAAAGATAGAAAAAGGGTGAGTAGAAAAACTTATTAGATACCGTTGACTCGG
GTATCTAATAAGGTCTCCCTACACCTTACCTACTATTGGATTTGAACCAATGACTCCCGC
CGTATGAAAGCAATACTCTAACCACTGAGTTAAGTAGGTCACTTCACTTACCATCACAAC
TAAATCAAAAAAAA-GGATACCTATGCTATCAGATCAATGGATTATAAATGT
>Pr18_G1
AAACAATTGAGGCAAATCTAGCTCTCAGACGAGCTAGGACACGAGTGGAGGCTATCAATA
TTATTGCGTAACAAGTCGGGGCATCGGAAAAAAAGGGGGGG--CAAAAATAAAATAGAAG
AAAATAACAAAAGATAGAAAAAGGGTGAGTAGAAAAACTTATTAGATACCGTTGACTCGG
GTATCTAATAAGGTCTCCCTACACCTTACCTACTATTGGATTTGAACCAATGACTCCCGC
CGTATGAAAGCAATACTCTAACCACTGAGTTAAGTAGGTCACTTCACTTACCATCACAAC
TAAATCAAAAAAAA-GGATACCTATGCTATCAGATCAATGGATTATAAATGT
>Pr18_G2
AAACAATTGAGGCAAATCTAGCTCTCAGACGAGCTAGGACACGAGTGGAGGCTATCAATA
TTATTGCGTAACAAGTCGGGGCATCGGAAAAAAAGGGGGGG--CAAAAATAAAATAGAAG
AAAATAACAAAAGATAGAAAAAGGGTGAGTAGAAAAACTTATTAGATACCGTTGACTCGG
GTATCTAATAAGGTCTCCCTACACCTTACCTACTATTGGATTTGAACCAATGACTCCCGC
CGTATGAAAGCAATACTCTAACCACTGAGTTAAGTAGGTCACTTCACTTACCATCACAAC
TAAATCAAAAAAAA-GGATACCTATGCTATCAGATCAATGGATTATAAATGT
>Pr18_G6
AAACAATTGAGGCAAATCTAGCTCTCAGACGAGCTAGGACACGAGTGGAGGCTATCAATA
TTATTGCGTAACAAGTCGGGGCATCGGAAAAAAAGGGGGGG--CAAAAATAAAATAGAAG
AAAATAACAAAAGATAGAAAAAGGGTGAGTAGAAAAACTTATTAGATACCGTTGACTCGG
GTATCTAATAAGGTCTCCCTACACCTTACCTACTATTGGATTTGAACCAATGACTCCCGC
CGTATGAAAGCAATACTCTAACCACTGAGTTAAGTAGGTCACTTCACTTACCATCACAAC
TAAATCAAAAAAAA-GGATACCTATGCTATCAGATCAATGGATTATAAATGT
>Pr18_G7
AAACAATTGAGGCAAATCTAGCTCTCAGACGAGCTAGGACACGAGTGGAGGCTATCAATA
TTATTGCGTAACAAGTCGGGGCATCGGAAAAAAAGGGGGGG--CAAAAATAAAATAGAAG
AAAATAACAAAAGATAGAAAAAGGGTGAGTAGAAAAACTTATTAGATACCGTTGACTCGG
GTATCTAATAAGGTCTCCCTACACCTTACCTACTATTGGATTTGAACCAATGACTCCCGC
CGTATGAAAGCAATACTCTAACCACTGAGTTAAGTAGGTCACTTCACTTACCATCACAAC
TAAATCAAAAAAAA-GGATACCTATGCTATCAGATCAATGGATTATAAATGT
>Pr18_G8
AAACAATTGAGGCAAATCTAGCTCTCAGACGAGCTAGGACACGAGTGGAGGCTATCAATA
TTATTGCGTAACAAGTCGGGGCATCGGAAAAAAAGGGGGGG--CAAAAATAAAATAGAAG
AAAATAACAAAAGATAGAAAAAGGGTGAGTAGAAAAACTTATTAGATACCGTTGACTCGG
GTATCTAATAAGGTCTCCCTACACCTTACCTACTATTGGATTTGAACCAATGACTCCCGC
CGTATGAAAGCAATACTCTAACCACTGAGTTAAGTAGGTCACTTCACTTACCATCACAAC
TAAATCAAAAAAAA-GGATACCTATGCTATCAGATCAATGGATTATAAATGT
>Pr18_G9
AAACAATTGAGGCAAATCTAGCTCTCAGACGAGCTAGGACACGAGTGGAGGCTATCAATA
TTATTGCGTAACAAGTCGGGGCATCGGAAAAAAAGGGGGGG--CAAAAATAAAATAGAAG
AAAATAACAAAAGATAGAAAAAGGGTGAGTAGAAAAACTTATTAGATACCGTTGACTCGG
GTATCTAATAAGGTCTCCCTACACCTTACCTACTATTGGATTTGAACCAATGACTCCCGC
CGTATGAAAGCAATACTCTAACCACTGAGTTAAGTAGGTCACTTCACTTACCATCACAAC
TAAATCAAAAAAAA-GGATACCTATGCTATCAGATCAATGGATTATAAATGT
>Pr18_G10
AAACAATTGAGGCAAATCTAGCTCTCAGACGAGCTAGGACACGAGTGGAGGCTATCAATA
TTATTGCGTAACAAGTCGGGGCATCGGAAAAAAAGGGGGGG--CAAAAATAAAATAGAAG
AAAATAACAAAAGATAGAAAAAGGGTGAGTAGAAAAACTTATTAGATACCGTTGACTCGG
GTATCTAATAAGGTCTCCCTACACCTTACCTACTATTGGATTTGAACCAATGACTCCCGC
CGTATGAAAGCAATACTCTAACCACTGAGTTAAGTAGGTCACTTCACTTACCATCACAAC
TAAATCAAAAAAAA-GGATACCTATGCTATCAGATCAATGGATTATAAATGT
>Pr18_G19
AAACAATTGAGGCAAATCTAGCTCTCAGACGAGCTAGGACACGAGTGGAGGCTATCAATA
TTATTGCGTAACAAGTCGGGGCATCGGAAAAAAAGGGGGGG--CAAAAATAAAATAGAAG
AAAATAACAAAAGATAGAAAAAGGGTGAGTAGAAAAACTTATTAGATACCGTTGACTCGG
GTATCTAATAAGGTCTCCCTACACCTTACCTACTATTGGATTTGAACCAATGACTCCCGC
CGTATGAAAGCAATACTCTAACCACTGAGTTAAGTAGGTCACTTCACTTACCATCACAAC
TAAATCAAAAAAAA-GGATACCTATGCTATCAGATCAATGGATTATAAATGT
>Pr18_G26
AAACAATTGAGGCAAATCTAGCTCTCAGACGAGCTAGGACACGAGTGGAGGCTATCAATA
TTATTGCGTAACAAGTCGGGGCATCGGAAAAAAAGGGGGGG--CAAAAATAAAATAGAAG
AAAATAACAAAAGATAGAAAAAGGGTGAGTAGAAAAACTTATTAGATACCGTTGACTCGG
GTATCTAATAAGGTCTCCCTACACCTTACCTACTATTGGATTTGAACCAATGACTCCCGC
CGTATGAAAGCAATACTCTAACCACTGAGTTAAGTAGGTCACTTCACTTACCATCACAAC
TAAATCAAAAAAAA-GGATACCTATGCTATCAGATCAATGGATTATAAATGT
>Pr18_G29
AAACAATTGAGGCAAATCTAGCTCTCAGACGAGCTAGGACACGAGTGGAGGCTATCAATA
TTATTGCGTAACAAGTCGGGGCATCGGAAAAAAAGGGGGGG--CAAAAATAAAATAGAAG
AAAATAACAAAAGATAGAAAAAGGGTGAGTAGAAAAACTTATTAGATACCGTTGACTCGG
GTATCTAATAAGGTCTCCCTACACCTTACCTACTATTGGATTTGAACCAATGACTCCCGC
CGTATGAAAGCAATACTCTAACCACTGAGTTAAGTAGGTCACTTCACTTACCATCACAAC
TAAATCAAAAAAAA-GGATACCTATGCTATCAGATCAATGGATTATAAATGT
>Pr18_L1
AAACAATTGAGGCAAATCTAGCTCTCAGACGAGCTAGGACACGAGTGGAGGCTATCAATA
TTATTGCGTAACAAGTCGGGGCATCGGAAAAAAAGGGGGGG--CAAAAATAAAATAGAAG
AAAATAACAAAAGATAGAAAAAGGGTGAGTAGAAAAACTTATTAGATACCGTTGACTCGG
GTATCTAATAAGGTCTCCCTACACCTTACCTACTATTGGATTTGAACCAATGACTCCCGC
CGTATGAAAGCAATACTCTAACCACTGAGTTAAGTAGGTCACTTCACTTACCATCACAAC
TAAATCAAAAAAAA-GGATACCTATGCTATCAGATCAATGGATTATAAATGT
>Pr18_L2
AAACAATTGAGGCAAATCTAGCTCTCAGACGAGCTAGGACACGAGTGGAGGCTATCAATA
TTATTGCGTAACAAGTCGGGGCATCGGAAAAAAAGGGGGGG--CAAAAATAAAATAGAAG
AAAATAACAAAAGATAGAAAAAGGGTGAGTAGAAAAACTTATTAGATACCGTTGACTCGG
GTATCTAATAAGGTCTCCCTACACCTTACCTACTATTGGATTTGAACCAATGACTCCCGC
CGTATGAAAGCAATACTCTAACCACTGAGTTAAGTAGGTCACTTCACTTACCATCACAAC
TAAATCAAAAAAAA-GGATACCTATGCTATCAGATCAATGGATTATAAATGT
>Pr18_L3
AAACAATTGAGGCAAATCTAGCTCTCAGACGAGCTAGGACACGAGTGGAGGCTATCAATA
TTATTGCGTAACAAGTCGGGGCATCGGAAAAAAAGGGGGGG--CAAAAATAAAATAGAAG
AAAATAACAAAAGATAGAAAAAGGGTGAGTAGAAAAACTTATTAGATACCGTTGACTCGG
GTATCTAATAAGGTCTCCCTACACCTTACCTACTATTGGATTTGAACCAATGACTCCCGC
CGTATGAAAGCAATACTCTAACCACTGAGTTAAGTAGGTCACTTCACTTACCATCACAAC
TAAATCAAAAAAAA-GGATACCTATGCTATCAGATCAATGGATTATAAATGT
>Pr18_L4
AAACAATTGAGGCAAATCTAGCTCTCAGACGAGCTAGGACACGAGTGGAGGCTATCAATA
TTATTGCGTAACAAGTCGGGGCATCGGAAAAAAAGGGGGGG--CAAAAATAAAATAGAAG
AAAATAACAAAAGATAGAAAAAGGGTGAGTAGAAAAACTTATTAGATACCGTTGACTCGG
GTATCTAATAAGGTCTCCCTACACCTTACCTACTATTGGATTTGAACCAATGACTCCCGC
CGTATGAAAGCAATACTCTAACCACTGAGTTAAGTAGGTCACTTCACTTACCATCACAAC
TAAATCAAAAAAAA-GGATACCTATGCTATCAGATCAATGGATTATAAATGT
>Pr18_L5
AAACAATTGAGGCAAATCTAGCTCTCAGACGAGCTAGGACACGAGTGGAGGCTATCAATA
TTATTGCGTAACAAGTCGGGGCATCGGAAAAAAAGGGGGGG--CAAAAATAAAATAGAAG
AAAATAACAAAAGATAGAAAAAGGGTGAGTAGAAAAACTTATTAGATACCGTTGACTCGG
GTATCTAATAAGGTCTCCCTACACCTTACCTACTATTGGATTTGAACCAATGACTCCCGC
CGTATGAAAGCAATACTCTAACCACTGAGTTAAGTAGGTCACTTCACTTACCATCACAAC
TAAATCAAAAAAAA-GGATACCTATGCTATCAGATCAATGGATTATAAATGT
>Pr18_L6
AAACAATTGAGGCAAATCTAGCTCTCAGACGAGCTAGGACACGAGTGGAGGCTATCAATA
TTATTGCGTAACAAGTCGGGGCATCGGAAAAAAAGGGGGGG--CAAAAATAAAATAGAAG
AAAATAACAAAAGATAGAAAAAGGGTGAGTAGAAAAACTTATTAGATACCGTTGACTCGG
GTATCTAATAAGGTCTCCCTACACCTTACCTACTATTGGATTTGAACCAATGACTCCCGC
CGTATGAAAGCAATACTCTAACCACTGAGTTAAGTAGGTCACTTCACTTACCATCACAAC
TAAATCAAAAAAAA-GGATACCTATGCTATCAGATCAATGGATTATAAATGT
>Pr18_L7
AAACAATTGAGGCAAATCTAGCTCTCAGACGAGCTAGGACACGAGTGGAGGCTATCAATA
TTATTGCGTAACAAGTCGGGGCATCGGAAAAAAAGGGGGGG--CAAAAATAAAATAGAAG
AAAATAACAAAAGATAGAAAAAGGGTGAGTAGAAAAACTTATTAGATACCGTTGACTCGG
GTATCTAATAAGGTCTCCCTACACCTTACCTACTATTGGATTTGAACCAATGACTCCCGC
CGTATGAAAGCAATACTCTAACCACTGAGTTAAGTAGGTCACTTCACTTACCATCACAAC
TAAATCAAAAAAAA-GGATACCTATGCTATCAGATCAATGGATTATAAATGT
>Pr18_L8
AAACAATTGAGGCAAATCTAGCTCTCAGACGAGCTAGGACACGAGTGGAGGCTATCAATA
TTATTGCGTAACAAGTCGGGGCATCGGAAAAAAAGGGGGGG--CAAAAATAAAATAGAAG
AAAATAACAAAAGATAGAAAAAGGGTGAGTAGAAAAACTTATTAGATACCGTTGACTCGG
GTATCTAATAAGGTCTCCCTACACCTTACCTACTATTGGATTTGAACCAATGACTCCCGC
CGTATGAAAGCAATACTCTAACCACTGAGTTAAGTAGGTCACTTCACTTACCATCACAAC
TAAATCAAAAAAAA-GGATACCTATGCTATCAGATCAATGGATTATAAATGT
>Pr18_L9
AAACAATTGAGGCAAATCTAGCTCTCAGACGAGCTAGGACACGAGTGGAGGCTATCAATA
TTATTGCGTAACAAGTCGGGGCATCGGAAAAAAAGGGGGGG--CAAAAATAAAATAGAAG
AAAATAACAAAAGATAGAAAAAGGGTGAGTAGAAAAACTTATTAGATACCGTTGACTCGG
GTATCTAATAAGGTCTCCCTACACCTTACCTACTATTGGATTTGAACCAATGACTCCCGC
CGTATGAAAGCAATACTCTAACCACTGAGTTAAGTAGGTCACTTCACTTACCATCACAAC
TAAATCAAAAAAAA-GGATACCTATGCTATCAGATCAATGGATTATAAATGT
>Pr18_L10
AAACAATTGAGGCAAATCTAGCTCTCAGACGAGCTAGGACACGAGTGGAGGCTATCAATA
TTATTGCGTAACAAGTCGGGGCATCGGAAAAAAAGGGGGGG--CAAAAATAAAATAGAAG
AAAATAACAAAAGATAGAAAAAGGGTGAGTAGAAAAACTTATTAGATACCGTTGACTCGG
GTATCTAATAAGGTCTCCCTACACCTTACCTACTATTGGATTTGAACCAATGACTCCCGC
CGTATGAAAGCAATACTCTAACCACTGAGTTAAGTAGGTCACTTCACTTACCATCACAAC
TAAATCAAAAAAAA-GGATACCTATGCTATCAGATCAATGGATTATAAATGT
>Pr18_N1
AAACAATTGAGGCAAATCTAGCTCTCAGACGAGCTAGGACACGAGTGGAGGCTATCAATA
TTATTGCGTAACAAGTCGGGGCATCGGAAAAAAAGGGGGGG--CAAAAATAAAATAGAAG
AAAATAACAAAAGATAGAAAAAGGGTGAGTAGAAAAACTTATTAGATACCGTTGACTCGG
GTATCTAATAAGGTCTCCCTACACCTTACCTACTATTGGATTTGAACCAATGACTCCCGC
CGTATGAAAGCAATACTCTAACCACTGAGTTAAGTAGGTCACTTCACTTACCATCACAAC
TAAATCAAAAAAAA-GGATACCTATGCTATCAGATCAATGGATTATAAATGT
>Pr18_N2
AAACAATTGAGGCAAATCTAGCTCTCAGACGAGCTAGGACACGAGTGGAGGCTATCAATA
TTATTGCGTAACAAGTCGGGGCATCGGAAAAAAAGGGGGGG--CAAAAATAAAATAGAAG
AAAATAACAAAAGATAGAAAAAGGGTGAGTAGAAAAACTTATTAGATACCGTTGACTCGG
GTATCTAATAAGGTCTCCCTACACCTTACCTACTATTGGATTTGAACCAATGACTCCCGC
CGTATGAAAGCAATACTCTAACCACTGAGTTAAGTAGGTCACTTCACTTACCATCACAAC
TAAATCAAAAAAAA-GGATACCTATGCTATCAGATCAATGGATTATAAATGT
>Pr18_N3
AAACAATTGAGGCAAATCTAGCTCTCAGACGAGCTAGGACACGAGTGGAGGCTATCAATA
TTATTGCGTAACAAGTCGGGGCATCGGAAAAAAAGGGGGGG--CAAAAATAAAATAGAAG
AAAATAACAAAAGATAGAAAAAGGGTGAGTAGAAAAACTTATTAGATACCGTTGACTCGG
GTATCTAATAAGGTCTCCCTACACCTTACCTACTATTGGATTTGAACCAATGACTCCCGC
CGTATGAAAGCAATACTCTAACCACTGAGTTAAGTAGGTCACTTCACTTACCATCACAAC
TAAATCAAAAAAAA-GGATACCTATGCTATCAGATCAATGGATTATAAATGT
>Pr18_N4
AAACAATTGAGGCAAATCTAGCTCTCAGACGAGCTAGGACACGAGTGGAGGCTATCAATA
TTATTGCGTAACAAGTCGGGGCATCGGAAAAAAAGGGGGGG--CAAAAATAAAATAGAAG
AAAATAACAAAAGATAGAAAAAGGGTGAGTAGAAAAACTTATTAGATACCGTTGACTCGG
GTATCTAATAAGGTCTCCCTACACCTTACCTACTATTGGATTTGAACCAATGACTCCCGC
CGTATGAAAGCAATACTCTAACCACTGAGTTAAGTAGGTCACTTCACTTACCATCACAAC
TAAATCAAAAAAAA-GGATACCTATGCTATCAGATCAATGGATTATAAATGT
>Pr18_N5
AAACAATTGAGGCAAATCTAGCTCTCAGACGAGCTAGGACACGAGTGGAGGCTATCAATA
TTATTGCGTAACAAGTCGGGGCATCGGAAAAAAAGGGGGGG--CAAAAATAAAATAGAAG
AAAATAACAAAAGATAGAAAAAGGGTGAGTAGAAAAACTTATTAGATACCGTTGACTCGG
GTATCTAATAAGGTCTCCCTACACCTTACCTACTATTGGATTTGAACCAATGACTCCCGC
CGTATGAAAGCAATACTCTAACCACTGAGTTAAGTAGGTCACTTCACTTACCATCACAAC
TAAATCAAAAAAAA-GGATACCTATGCTATCAGATCAATGGATTATAAATGT
>Pr18_N6
AAACAATTGAGGCAAATCTAGCTCTCAGACGAGCTAGGACACGAGTGGAGGCTATCAATA
TTATTGCGTAACAAGTCGGGGCATCGGAAAAAAAGGGGGGG--CAAAAATAAAATAGAAG
AAAATAACAAAAGATAGAAAAAGGGTGAGTAGAAAAACTTATTAGATACCGTTGACTCGG
GTATCTAATAAGGTCTCCCTACACCTTACCTACTATTGGATTTGAACCAATGACTCCCGC
CGTATGAAAGCAATACTCTAACCACTGAGTTAAGTAGGTCACTTCACTTACCATCACAAC
TAAATCAAAAAAAA-GGATACCTATGCTATCAGATCAATGGATTATAAATGT
>Pr18_N7
AAACAATTGAGGCAAATCTAGCTCTCAGACGAGCTAGGACACGAGTGGAGGCTATCAATA
TTATTGCGTAACAAGTCGGGGCATCGGAAAAAAAGGGGGGG--CAAAAATAAAATAGAAG
AAAATAACAAAAGATAGAAAAAGGGTGAGTAGAAAAACTTATTAGATACCGTTGACTCGG
GTATCTAATAAGGTCTCCCTACACCTTACCTACTATTGGATTTGAACCAATGACTCCCGC
CGTATGAAAGCAATACTCTAACCACTGAGTTAAGTAGGTCACTTCACTTACCATCACAAC
TAAATCAAAAAAAA-GGATACCTATGCTATCAGATCAATGGATTATAAATGT
>Pr18_N8
AAACAATTGAGGCAAATCTAGCTCTCAGACGAGCTAGGACACGAGTGGAGGCTATCAATA
TTATTGCGTAACAAGTCGGGGCATCGGAAAAAAAGGGGGGG--CAAAAATAAAATAGAAG
AAAATAACAAAAGATAGAAAAAGGGTGAGTAGAAAAACTTATTAGATACCGTTGACTCGG
GTATCTAATAAGGTCTCCCTACACCTTACCTACTATTGGATTTGAACCAATGACTCCCGC
CGTATGAAAGCAATACTCTAACCACTGAGTTAAGTAGGTCACTTCACTTACCATCACAAC
TAAATCAAAAAAAA-GGATACCTATGCTATCAGATCAATGGATTATAAATGT
>Pr18_N9
AAACAATTGAGGCAAATCTAGCTCTCAGACGAGCTAGGACACGAGTGGAGGCTATCAATA
TTATTGCGTAACAAGTCGGGGCATCGGAAAAAAAGGGGGGG--CAAAAATAAAATAGAAG
AAAATAACAAAAGATAGAAAAAGGGTGAGTAGAAAAACTTATTAGATACCGTTGACTCGG
GTATCTAATAAGGTCTCCCTACACCTTACCTACTATTGGATTTGAACCAATGACTCCCGC
CGTATGAAAGCAATACTCTAACCACTGAGTTAAGTAGGTCACTTCACTTACCATCACAAC
TAAATCAAAAAAAA-GGATACCTATGCTATCAGATCAATGGATTATAAATGT
>Pr18_N10
AAACAATTGAGGCAAATCTAGCTCTCAGACGAGCTAGGACACGAGTGGAGGCTATCAATA
TTATTGCGTAACAAGTCGGGGCATCGGAAAAAAAGGGGGGG--CAAAAATAAAATAGAAG
AAAATAACAAAAGATAGAAAAAGGGTGAGTAGAAAAACTTATTAGATACCGTTGACTCGG
GTATCTAATAAGGTCTCCCTACACCTTACCTACTATTGGATTTGAACCAATGACTCCCGC
CGTATGAAAGCAATACTCTAACCACTGAGTTAAGTAGGTCACTTCACTTACCATCACAAC
TAAATCAAAAAAAA-GGATACCTATGCTATCAGATCAATGGATTATAAATGT
>Pr18_P1
AAACAATTGAGGCAAATCTAGCTCTCAGACGAGCTAGGACACGAGTGGAGGCTATCAATA
TTATTGCGTAACAAGTCGGGGCATCGGAAAAAAAGGGGGGG--CAAAAATAAAATAGAAG
AAAATAACAAAAGATAGAAAAAGGGTGAGTAGAAAAACTTATTAGATACCGTTGACTCGG
GTATCTAATAAGGTCTCCCTACACCTTACCTACTATTGGATTTGAACCAATGACTCCCGC
CGTATGAAAGCAATACTCTAACCACTGAGTTAAGTAGGTCACTTCACTTACCATCACAAC
TAAATCAAAAAAAA-GGATACCTATGCTATCAGATCAATGGATTATAAATGT
>Pr18_P2
AAACAATTGAGGCAAATCTAGCTCTCAGACGAGCTAGGACACGAGTGGAGGCTATCAATA
TTATTGCGTAACAAGTCGGGGCATCGGAAAAAAAGGGGGGG--CAAAAATAAAATAGAAG
AAAATAACAAAAGATAGAAAAAGGGTGAGTAGAAAAACTTATTAGATACCGTTGACTCGG
GTATCTAATAAGGTCTCCCTACACCTTACCTACTATTGGATTTGAACCAATGACTCCCGC
CGTATGAAAGCAATACTCTAACCACTGAGTTAAGTAGGTCACTTCACTTACCATCACAAC
TAAATCAAAAAAAA-GGATACCTATGCTATCAGATCAATGGATTATAAATGT
>Pr18_P3
AAACAATTGAGGCAAATCTAGCTCTCAGACGAGCTAGGACACGAGTGGAGGCTATCAATA
TTATTGCGTAACAAGTCGGGGCATCGGAAAAAAAGGGGGGG--CAAAAATAAAATAGAAG
AAAATAACAAAAGATAGAAAAAGGGTGAGTAGAAAAACTTATTAGATACCGTTGACTCGG
GTATCTAATAAGGTCTCCCTACACCTTACCTACTATTGGATTTGAACCAATGACTCCCGC
CGTATGAAAGCAATACTCTAACCACTGAGTTAAGTAGGTCACTTCACTTACCATCACAAC
TAAATCAAAAAAAA-GGATACCTATGCTATCAGATCAATGGATTATAAATGT
>Pr18_P4
AAACAATTGAGGCAAATCTAGCTCTCAGACGAGCTAGGACACGAGTGGAGGCTATCAATA
TTATTGCGTAACAAGTCGGGGCATCGGAAAAAAAGGGGGGG--CAAAAATAAAATAGAAG
AAAATAACAAAAGATAGAAAAAGGGTGAGTAGAAAAACTTATTAGATACCGTTGACTCGG
GTATCTAATAAGGTCTCCCTACACCTTACCTACTATTGGATTTGAACCAATGACTCCCGC
CGTATGAAAGCAATACTCTAACCACTGAGTTAAGTAGGTCACTTCACTTACCATCACAAC
TAAATCAAAAAAAA-GGATACCTATGCTATCAGATCAATGGATTATAAATGT
>Pr18_P5
AAACAATTGAGGCAAATCTAGCTCTCAGACGAGCTAGGACACGAGTGGAGGCTATCAATA
TTATTGCGTAACAAGTCGGGGCATCGGAAAAAAAGGGGGGG--CAAAAATAAAATAGAAG
AAAATAACAAAAGATAGAAAAAGGGTGAGTAGAAAAACTTATTAGATACCGTTGACTCGG
GTATCTAATAAGGTCTCCCTACACCTTACCTACTATTGGATTTGAACCAATGACTCCCGC
CGTATGAAAGCAATACTCTAACCACTGAGTTAAGTAGGTCACTTCACTTACCATCACAAC
TAAATCAAAAAAAA-GGATACCTATGCTATCAGATCAATGGATTATAAATGT
>Pr18_P6
AAACAATTGAGGCAAATCTAGCTCTCAGACGAGCTAGGACACGAGTGGAGGCTATCAATA
TTATTGCGTAACAAGTCGGGGCATCGGAAAAAAAGGGGGGG--CAAAAATAAAATAGAAG
AAAATAACAAAAGATAGAAAAAGGGTGAGTAGAAAAACTTATTAGATACCGTTGACTCGG
GTATCTAATAAGGTCTCCCTACACCTTACCTACTATTGGATTTGAACCAATGACTCCCGC
CGTATGAAAGCAATACTCTAACCACTGAGTTAAGTAGGTCACTTCACTTACCATCACAAC
TAAATCAAAAAAAA-GGATACCTATGCTATCAGATCAATGGATTATAAATGT
>Pr18_P7
AAACAATTGAGGCAAATCTAGCTCTCAGACGAGCTAGGACACGAGTGGAGGCTATCAATA
TTATTGCGTAACAAGTCGGGGCATCGGAAAAAAAGGGGGGG--CAAAAATAAAATAGAAG
AAAATAACAAAAGATAGAAAAAGGGTGAGTAGAAAAACTTATTAGATACCGTTGACTCGG
GTATCTAATAAGGTCTCCCTACACCTTACCTACTATTGGATTTGAACCAATGACTCCCGC
CGTATGAAAGCAATACTCTAACCACTGAGTTAAGTAGGTCACTTCACTTACCATCACAAC
TAAATCAAAAAAAA-GGATACCTATGCTATCAGATCAATGGATTATAAATGT
>Pr18_P8
AAACAATTGAGGCAAATCTAGCTCTCAGACGAGCTAGGACACGAGTGGAGGCTATCAATA
TTATTGCGTAACAAGTCGGGGCATCGGAAAAAAAGGGGGGG--CAAAAATAAAATAGAAG
AAAATAACAAAAGATAGAAAAAGGGTGAGTAGAAAAACTTATTAGATACCGTTGACTCGG
GTATCTAATAAGGTCTCCCTACACCTTACCTACTATTGGATTTGAACCAATGACTCCCGC
CGTATGAAAGCAATACTCTAACCACTGAGTTAAGTAGGTCACTTCACTTACCATCACAAC
TAAATCAAAAAAAA-GGATACCTATGCTATCAGATCAATGGATTATAAATGT
>Pr18_P9
AAACAATTGAGGCAAATCTAGCTCTCAGACGAGCTAGGACACGAGTGGAGGCTATCAATA
TTATTGCGTAACAAGTCGGGGCATCGGAAAAAAAGGGGGGG--CAAAAATAAAATAGAAG
AAAATAACAAAAGATAGAAAAAGGGTGAGTAGAAAAACTTATTAGATACCGTTGACTCGG
GTATCTAATAAGGTCTCCCTACACCTTACCTACTATTGGATTTGAACCAATGACTCCCGC
CGTATGAAAGCAATACTCTAACCACTGAGTTAAGTAGGTCACTTCACTTACCATCACAAC
TAAATCAAAAAAAA-GGATACCTATGCTATCAGATCAATGGATTATAAATGT
>Pr18_P21
AAACAATTGAGGCAAATCTAGCTCTCAGACGAGCTAGGACACGAGTGGAGGCTATCAATA
TTATTGCGTAACAAGTCGGGGCATCGGAAAAAAAGGGGGGG--CAAAAATAAAATAGAAG
AAAATAACAAAAGATAGAAAAAGGGTGAGTAGAAAAACTTATTAGATACCGTTGACTCGG
GTATCTAATAAGGTCTCCCTACACCTTACCTACTATTGGATTTGAACCAATGACTCCCGC
CGTATGAAAGCAATACTCTAACCACTGAGTTAAGTAGGTCACTTCACTTACCATCACAAC
TAAATCAAAAAAAA-GGATACCTATGCTATCAGATCAATGGATTATAAATGT
>Pr18_S1
AAACAATTGAGGCAAATCTAGCTCTCAGACGAGCTAGGACACGAGTGGAGGCTATCAATA
TTATTGCGTAACAAGTCGGGGCATCGGAAAAAAAGGGGGGG--CAAAAATAAAATAGAAG
AAAATAACAAAAGATAGAAAAAGGGTGAGTAGAAAAACTTATTAGATACCGTTGACTCGG
GTATCTAATAAGGTCTCCCTACACCTTACCTACTATTGGATTTGAACCAATGACTCCCGC
CGTATGAAAGCAATACTCTAACCACTGAGTTAAGTAGGTCACTTCACTTACCATCACAAC
TAAATCAAAAAAAA-GGATACCTATGCTATCAGATCAATGGATTATAAATGT
>Pr18_S2
AAACAATTGAGGCAAATCTAGCTCTCAGACGAGCTAGGACACGAGTGGAGGCTATCAATA
TTATTGCGTAACAAGTCGGGGCATCGGAAAAAAAGGGGGGG--CAAAAATAAAATAGAAG
AAAATAACAAAAGATAGAAAAAGGGTGAGTAGAAAAACTTATTAGATACCGTTGACTCGG
GTATCTAATAAGGTCTCCCTACACCTTACCTACTATTGGATTTGAACCAATGACTCCCGC
CGTATGAAAGCAATACTCTAACCACTGAGTTAAGTAGGTCACTTCACTTACCATCACAAC
TAAATCAAAAAAAA-GGATACCTATGCTATCAGATCAATGGATTATAAATGT
>Pr18_S3
AAACAATTGAGGCAAATCTAGCTCTCAGACGAGCTAGGACACGAGTGGAGGCTATCAATA
TTATTGCGTAACAAGTCGGGGCATCGGAAAAAAAGGGGGGG--CAAAAATAAAATAGAAG
AAAATAACAAAAGATAGAAAAAGGGTGAGTAGAAAAACTTATTAGATACCGTTGACTCGG
GTATCTAATAAGGTCTCCCTACACCTTACCTACTATTGGATTTGAACCAATGACTCCCGC
CGTATGAAAGCAATACTCTAACCACTGAGTTAAGTAGGTCACTTCACTTACCATCACAAC
TAAATCAAAAAAAA-GGATACCTATGCTATCAGATCAATGGATTATAAATGT
>Pr18_S4
AAACAATTGAGGCAAATCTAGCTCTCAGACGAGCTAGGACACGAGTGGAGGCTATCAATA
TTATTGCGTAACAAGTCGGGGCATCGGAAAAAAAGGGGGGG--CAAAAATAAAATAGAAG
AAAATAACAAAAGATAGAAAAAGGGTGAGTAGAAAAACTTATTAGATACCGTTGACTCGG
GTATCTAATAAGGTCTCCCTACACCTTACCTACTATTGGATTTGAACCAATGACTCCCGC
CGTATGAAAGCAATACTCTAACCACTGAGTTAAGTAGGTCACTTCACTTACCATCACAAC
TAAATCAAAAAAAA-GGATACCTATGCTATCAGATCAATGGATTATAAATGT
>Pr18_S5
AAACAATTGAGGCAAATCTAGCTCTCAGACGAGCTAGGACACGAGTGGAGGCTATCAATA
TTATTGCGTAACAAGTCGGGGCATCGGAAAAAAAGGGGGGG--CAAAAATAAAATAGAAG
AAAATAACAAAAGATAGAAAAAGGGTGAGTAGAAAAACTTATTAGATACCGTTGACTCGG
GTATCTAATAAGGTCTCCCTACACCTTACCTACTATTGGATTTGAACCAATGACTCCCGC
CGTATGAAAGCAATACTCTAACCACTGAGTTAAGTAGGTCACTTCACTTACCATCACAAC
TAAATCAAAAAAAA-GGATACCTATGCTATCAGATCAATGGATTATAAATGT
>Pr18_S6
AAACAATTGAGGCAAATCTAGCTCTCAGACGAGCTAGGACACGAGTGGAGGCTATCAATA
TTATTGCGTAACAAGTCGGGGCATCGGAAAAAAAGGGGGGG--CAAAAATAAAATAGAAG
AAAATAACAAAAGATAGAAAAAGGGTGAGTAGAAAAACTTATTAGATACCGTTGACTCGG
GTATCTAATAAGGTCTCCCTACACCTTACCTACTATTGGATTTGAACCAATGACTCCCGC
CGTATGAAAGCAATACTCTAACCACTGAGTTAAGTAGGTCACTTCACTTACCATCACAAC
TAAATCAAAAAAAA-GGATACCTATGCTATCAGATCAATGGATTATAAATGT
>Pr18_S7
AAACAATTGAGGCAAATCTAGCTCTCAGACGAGCTAGGACACGAGTGGAGGCTATCAATA
TTATTGCGTAACAAGTCGGGGCATCGGAAAAAAAGGGGGGG--CAAAAATAAAATAGAAG
AAAATAACAAAAGATAGAAAAAGGGTGAGTAGAAAAACTTATTAGATACCGTTGACTCGG
GTATCTAATAAGGTCTCCCTACACCTTACCTACTATTGGATTTGAACCAATGACTCCCGC
CGTATGAAAGCAATACTCTAACCACTGAGTTAAGTAGGTCACTTCACTTACCATCACAAC
TAAATCAAAAAAAA-GGATACCTATGCTATCAGATCAATGGATTATAAATGT
>Pr18_S8
AAACAATTGAGGCAAATCTAGCTCTCAGACGAGCTAGGACACGAGTGGAGGCTATCAATA
TTATTGCGTAACAAGTCGGGGCATCGGAAAAAAAGGGGGGG--CAAAAATAAAATAGAAG
AAAATAACAAAAGATAGAAAAAGGGTGAGTAGAAAAACTTATTAGATACCGTTGACTCGG
GTATCTAATAAGGTCTCCCTACACCTTACCTACTATTGGATTTGAACCAATGACTCCCGC
CGTATGAAAGCAATACTCTAACCACTGAGTTAAGTAGGTCACTTCACTTACCATCACAAC
TAAATCAAAAAAAA-GGATACCTATGCTATCAGATCAATGGATTATAAATGT
>Pr18_S9
AAACAATTGAGGCAAATCTAGCTCTCAGACGAGCTAGGACACGAGTGGAGGCTATCAATA
TTATTGCGTAACAAGTCGGGGCATCGGAAAAAAAGGGGGGG--CAAAAATAAAATAGAAG
AAAATAACAAAAGATAGAAAAAGGGTGAGTAGAAAAACTTATTAGATACCGTTGACTCGG
GTATCTAATAAGGTCTCCCTACACCTTACCTACTATTGGATTTGAACCAATGACTCCCGC
CGTATGAAAGCAATACTCTAACCACTGAGTTAAGTAGGTCACTTCACTTACCATCACAAC
TAAATCAAAAAAAA-GGATACCTATGCTATCAGATCAATGGATTATAAATGT
>Pr18_S10
AAACAATTGAGGCAAATCTAGCTCTCAGACGAGCTAGGACACGAGTGGAGGCTATCAATA
TTATTGCGTAACAAGTCGGGGCATCGGAAAAAAAGGGGGGG--CAAAAATAAAATAGAAG
AAAATAACAAAAGATAGAAAAAGGGTGAGTAGAAAAACTTATTAGATACCGTTGACTCGG
GTATCTAATAAGGTCTCCCTACACCTTACCTACTATTGGATTTGAACCAATGACTCCCGC
CGTATGAAAGCAATACTCTAACCACTGAGTTAAGTAGGTCACTTCACTTACCATCACAAC
TAAATCAAAAAAAA-GGATACCTATGCTATCAGATCAATGGATTATAAATGT
>Pr18_T1
AAACAATTGAGGCAAATCTAGCTCTCAGACGAGCTAGGACACGAGTGGAGGCTATCAATA
TTATTGCGTAACAAGTCGGGGCATCGGAAAAAAAGGGGGGG--CAAAAATAAAATAGAAG
AAAATAACAAAAGATAGAAAAAGGGTGAGTAGAAAAACTTATTAGATACCGTTGACTCGG
GTATCTAATAAGGTCTCCCTACACCTTACCTACTATTGGATTTGAACCAATGACTCCCGC
CGTATGAAAGCAATACTCTAACCACTGAGTTAAGTAGGTCACTTCACTTACCATCACAAC
TAAATCAAAAAAAA-GGATACCTATGCTATCAGATCAATGGATTATAAATGT
>Pr18_T2
AAACAATTGAGGCAAATCTAGCTCTCAGACGAGCTAGGACACGAGTGGAGGCTATCAATA
TTATTGCGTAACAAGTCGGGGCATCGGAAAAAAAGGGGGGG--CAAAAATAAAATAGAAG
AAAATAACAAAAGATAGAAAAAGGGTGAGTAGAAAAACTTATTAGATACCGTTGACTCGG
GTATCTAATAAGGTCTCCCTACACCTTACCTACTATTGGATTTGAACCAATGACTCCCGC
CGTATGAAAGCAATACTCTAACCACTGAGTTAAGTAGGTCACTTCACTTACCATCACAAC
TAAATCAAAAAAAA-GGATACCTATGCTATCAGATCAATGGATTATAAATGT
>Pr18_T3
AAACAATTGAGGCAAATCTAGCTCTCAGACGAGCTAGGACACGAGTGGAGGCTATCAATA
TTATTGCGTAACAAGTCGGGGCATCGGAAAAAAAGGGGGGG--CAAAAATAAAATAGAAG
AAAATAACAAAAGATAGAAAAAGGGTGAGTAGAAAAACTTATTAGATACCGTTGACTCGG
GTATCTAATAAGGTCTCCCTACACCTTACCTACTATTGGATTTGAACCAATGACTCCCGC
CGTATGAAAGCAATACTCTAACCACTGAGTTAAGTAGGTCACTTCACTTACCATCACAAC
TAAATCAAAAAAAA-GGATACCTATGCTATCAGATCAATGGATTATAAATGT
>Pr18_V1
AAACAATTGAGGCAAATCTAGCTCTCAGACGAGCTAGGACACGAGTGGAGGCTATCAATA
TTATTGCGTAACAAGTCGGGGCATCGGAAAAAAAGGGGGGG--CAAAAATAAAATAGAAG
AAAATAACAAAAGATAGAAAAAGGGTGAGTCGAAAAACTTATTAGATACCGTTGACTCGG
GTATCTAATAAGGTCTCCCTACACCTTACCTACTATTGGATTTGAACCAATGACTCCCGC
CGTATGAAAGCAATACTCTAACCACTGAGTTAAGTAGGTCACTTCACTTACCATCACAAC
TAAATCAAAAAAAA-GGATACCTATGCTATCAGATCAATGGATTATAAATGG
>Pr18_V9
AAACAATTGAGGCAAATCTAGCTCTCAGACGAGCTAGGACACGAGTGGAGGCTATCAATA
TTATTGCGTAACAAGTCGGGGCATCGGAAAAAAAGGGGGGG--CAAAAATAAAATAGAAG
AAAATAACAAAAGATAGAAAAAGGGTGAGTCGAAAAACTTATTAGATACCGTTGACTCGG
GTATCTAATAAGGTCTCCCTACACCTTACCTACTATTGGATTTGAACCAATGACTCCCGC
CGTATGAAAGCAATACTCTAACCACTGAGTTAAGTAGGTCACTTCACTTACCATCACAAC
TAAATCAAAAAAAA-GGATACCTATGCTATCAGATCAATGGATTATAAATGG
>Pr18_V12
AAACAATTGAGGCAAATCTAGCTCTCAGACGAGCTAGGACACGAGTGGAGGCTATCAATA
TTATTGCGTAACAAGTCGGGGCATCGGAAAAAAAGGGGGGG--CAAAAATAAAATAGAAG
AAAATAACAAAAGATAGAAAAAGGGTGAGTCGAAAAACTTATTAGATACCGTTGACTCGG
GTATCTAATAAGGTCTCCCTACACCTTACCTACTATTGGATTTGAACCAATGACTCCCGC
CGTATGAAAGCAATACTCTAACCACTGAGTTAAGTAGGTCACTTCACTTACCATCACAAC
TAAATCAAAAAAAA-GGATACCTATGCTATCAGATCAATGGATTATAAATGG
>Pr18_V15
AAACAATTGAGGCAAATCTAGCTCTCAGACGAGCTAGGACACGAGTGGAGGCTATCAATA
TTATTGCGTAACAAGTCGGGGCATCGGAAAAAAAGGGGGGG--CAAAAATAAAATAGAAG
AAAATAACAAAAGATAGAAAAAGGGTGAGTAGAAAAACTTATTAGATACCGTTGACTCGG
GTATCTAATAAGGTCTCCCTACACCTTACCTACTATTGGATTTGAACCAATGACTCCCGC
CGTATGAAAGCAATACTCTAACCACTGAGTTAAGTAGGTCACTTCACTTACCATCACAAC
TAAATCAAAAAAAA-GGATACCTATGCTATCAGATCAATGGATTATAAATGT
>Pr18_V21
AAACAATTGAGGCAAATCTAGCTCTCAGACGAGCTAGGACACGAGTGGAGGCTATCAATA
TTATTGCGTAACAAGTCGGGGCATCGGAAAAAAAGGGGGGG--CAAAAATAAAATAGAAG
AAAATAACAAAAGATAGAAAAAGGGTGAGTCGAAAAACTTATTAGATACCGTTGACTCGG
GTATCTAATAAGGTCTCCCTACACCTTACCTACTATTGGATTTGAACCAATGACTCCCGC
CGTATGAAAGCAATACTCTAACCACTGAGTTAAGTAGGTCACTTCACTTACCATCACAAC
TAAATCAAAAAAAA-GGATACCTATGCTATCAGATCAATGGATTATAAATGG
>Pr18_V24
AAACAATTGAGGCAAATCTAGCTCTCAGACGAGCTAGGACACGAGTGGAGGCTATCAATA
TTATTGCGTAACAAGTCGGGGCATCGGAAAAAAAGGGGGGG--CAAAAATAAAATAGAAG
AAAATAACAAAAGATAGAAAAAGGGTGAGTCGAAAAACTTATTAGATACCGTTGACTCGG
GTATCTAATAAGGTCTCCCTACACCTTACCTACTATTGGATTTGAACCAATGACTCCCGC
CGTATGAAAGCAATACTCTAACCACTGAGTTAAGTAGGTCACTTCACTTACCATCACAAC
TAAATCAAAAAAAA-GGATACCTATGCTATCAGATCAATGGATTATAAATGG
>Pr18_V27
AAACAATTGAGGCAAATCTAGCTCTCAGACGAGCTAGGACACGAGTGGAGGCTATCAATA
TTATTGCGTAACAAGTCGGGGCATCGGAAAAAAAGGGGGGG--CAAAAATAAAATAGAAG
AAAATAACAAAAGATAGAAAAAGGGTGAGTCGAAAAACTTATTAGATACCGTTGACTCGG
GTATCTAATAAGGTCTCCCTACACCTTACCTACTATTGGATTTGAACCAATGACTCCCGC
CGTATGAAAGCAATACTCTAACCACTGAGTTAAGTAGGTCACTTCACTTACCATCACAAC
TAAATCAAAAAAAA-GGATACCTATGCTATCAGATCAATGGATTATAAATGG
>Pr18_V34
AAACAATTGAGGCAAATCTAGCTCTCAGACGAGCTAGGACACGAGTGGAGGCTATCAATA
TTATTGCGTAACAAGTCGGGGCATCGGAAAAAAAGGGGGGG--CAAAAATAAAATAGAAG
AAAATAACAAAAGATAGAAAAAGGGTGAGTCGAAAAACTTATTAGATACCGTTGACTCGG
GTATCTAATAAGGTCTCCCTACACCTTACCTACTATTGGATTTGAACCAATGACTCCCGC
CGTATGAAAGCAATACTCTAACCACTGAGTTAAGTAGGTCACTTCACTTACCATCACAAC
TAAATCAAAAAAAA-GGATACCTATGCTATCAGATCAATGGATTATAAATGG
>Pr18_V41
AAACAATTGAGGCAAATCTAGCTCTCAGACGAGCTAGGACACGAGTGGAGGCTATCAATA
TTATTGCGTAACAAGTCGGGGCATCGGAAAAAAAGGGGGGG--CAAAAATAAAATAGAAG
AAAATAACAAAAGATAGAAAAAGGGTGAGTCGAAAAACTTATTAGATACCGTTGACTCGG
GTATCTAATAAGGTCTCCCTACACCTTACCTACTATTGGATTTGAACCAATGACTCCCGC
CGTATGAAAGCAATACTCTAACCACTGAGTTAAGTAGGTCACTTCACTTACCATCACAAC
TAAATCAAAAAAAA-GGATACCTATGCTATCAGATCAATGGATTATAAATGG
>Pr18_V46
AAACAATTGAGGCAAATCTAGCTCTCAGACGAGCTAGGACACGAGTGGAGGCTATCAATA
TTATTGCGTAACAAGTCGGGGCATCGGAAAAAA-GGGGGGG--CAAAAATAAAATAGAAG
AAAATAACAAAAGATAGAAAAAGGGTGAGTCGAAAAACTTATTAGATACCGTTGACTCGG
GTATCTAATAAGGTCTCCCTACACCTTACCTACTATTGGATTTGAACCAATGACTCCCGC
CGTATGAAAGCAATACTCTAACCACTGAGTTAAGTAGGTCACTTCACTTACCATCACAAC
TAAATCAAAAAAAA-GGATACCTATGCTATCAGATCAATGGATTATAAATGG
>Pr18_GF1
AAACAATTGAGGCAAATCTAGCTCTCAGACGAGCTAGGACACGAGTGGAGGCTATCAATA
TTATTGCGTAACAAGTCGGGGCATCGGAAAAAAAGGGGGGGGGCAAAAATAAAATAGAAG
AAAATAACAAAAGATAGAAAAAGGGTGAGTAGAAAAACTTATTAGATACCGTTGACTCGG
GTATCTAATAAGGTCTACCTACACCTTACCTACTATTGGATTTGAACCAATGACTCCCGC
CGTATGAAAGCAATACTCTAACCACTGAGTTAAGTAGGTCACTTCACTTACCATCACAAC
TAAATCAAAAAAAAAGGATACCTATGCTATCAGATCAATGGATTATAAATGT
>Pr18_GF3
AAACAATTGAGGCAAATCTAGCTCTCAGACGAGCTAGGACACGAGTGGAGGCTATCAATA
TTATTGCGTAACAAGTCGGGGCATCGGAAAAAAAGGGGGGGGGCAAAAATAAAATAGAAG
AAAATAACAAAAGATAGAAAAAGGGTGAGTAGAAAAACTTATTAGATACCGTTGACTCGG
GTATCTAATAAGGTCTACCTACACCTTACCTACTATTGGATTTGAACCAATGACTCCCGC
CGTATGAAAGCAATACTCTAACCACTGAGTTAAGTAGGTCACTTCACTTACCATCACAAC
TAAATCAAAAAAAAAGGATACCTATGCTATCAGATCAATGGATTATAAATGT
>Pr18_GF5
AAACAATTGAGGCAAATCTAGCTCTCAGACGAGCTAGGACACGAGTGGAGGCTATCAATA
TTATTGCGTAACAAGTCGGGGCATCGGAAAAAAAGGGGGGG--CAAAAATAAAATAGAAG
AAAATAACAAAAGATAGAAAAAGGGTGAGTAGAAAAACTTATTAGATACCGTTGACTCGG
GTATCTAATAAGGTCTACCTACACCTTACCTACTATTGGATTTGAACCAATGACTCCCGC
CGTATGAAAGCAATACTCTAACCACTGAGTTAAGTAGGTCACTTCACTTACCATCACAAC
TAAATCAAAAAAAAAGGATACCTATGCTATCAGATCAATGGATTATAAATGT
>Pr18_GF7
AAACAATTGAGGCAAATCTAGCTCTCAGACGAGCTAGGACACGAGTGGAGGCTATCAATA
TTATTGCGTAACAAGTCGGGGCATCGGAAAAAAAGGGGGGG--CAAAAATAAAATAGAAG
AAAATAACAAAAGATAGAAAAAGGGTGAGTAGAAAAACTTATTAGATACCGTTGACTCGG
GTATCTAATAAGGTCTACCTACACCTTACCTACTATTGGATTTGAACCAATGACTCCCGC
CGTATGAAAGCAATACTCTAACCACTGAGTTAAGTAGGTCACTTCACTTACCATCACAAC
TAAATCAAAAAAAAAGGATACCTATGCTATCAGATCAATGGATTATAAATGT
>Pr18_GF9
AAACAATTGAGGCAAATCTAGCTCTCAGACGAGCTAGGACACGAGTGGAGGCTATCAATA
TTATTGCGTAACAAGTCGGGGCATCGGAAAAAAAGGGGGGGGGCAAAAATAAAATAGAAG
AAAATAACAAAAGATAGAAAAAGGGTGAGTAGAAAAACTTATTAGATACCGTTGACTCGG
GTATCTAATAAGGTCTACCTACACCTTACCTACTATTGGATTTGAACCAATGACTCCCGC
CGTATGAAAGCAATACTCTAACCACTGAGTTAAGTAGGTCACTTCACTTACCATCACAAC
TAAATCAAAAAAAAAGGATACCTATGCTATCAGATCAATGGATTATAAATGT
