# Supplementary material for: Variability and Nativeness in the Mediterranean Taxa: Divergence and Phylogeography of Genista etnensis (Fabaceae) Inferred from Nuclear and Plastid Data
Source: Plants (Basel). 2022 Nov 19;11(22):3171. doi: 10.3390/plants11223171 (PMC9698455; doi:10.3390/plants11223171)
Supplement: Supplementary file 1 [file plants-11-03171-s001.zip › Supp_Files_v3/Sup_File_S7_Pr38 dataset.fas]

>Pr38_B1
TGTAAAAAGAACCTAAATTTGAATTTCTACCCCTTCATTCTCATTCATTTTTTTCTTATA
AAAAA-TGAAATAAAGAATGTTGATTTACTTCAACATTTTTT-ATAGAAATAAGAAATAA
ATATAAATAAAAAAGACTTTAAAAAATCGAATGTAAATAAAGAAGTCAAAGTAAAGGAGC
AATAGCAACAGAGTTGCTATTGCTCCTTTACTCTCAAAAGCTCGTCTACTTTAAGACCAA
AAGATTATCCATTTACAGATGGAGCCTCGACCGCAGCTAGGTCTAGAGGGAAGTTAT
>Pr38_B2
TGTAAAAAGAACCTAAATTTGAATTTCTACCCCTTCATTCTCATTCATTTTTTTCTTATA
AAAAA-TGAAATAAAGAATGTTGATTTACTTCAACATTTTTT-ATAGAAATAAGAAATAA
ATATAAATAAAAAAGACTTTAAAAAATCGAATGTAAATAAAGAAGTCAAAGTAAAGGAGC
AATAGCAACAGAGTTGCTATTGCTCCTTTACTCTCAAAAGCTCGTCTACTTTAAGACCAA
AAGATTATCCATTTACAGATGGAGCCTCGACCGCAGCTAGGTCTAGAGGGAAGTTAT
>Pr38_B3
TGTAAAAAGAACCTAAATTTGAATTTCTACCCCTTCATTCTCATTCATTTTTTTCTTATA
AAAAA-TGAAATAAAGAATGTTGATTTACTTCAACATTTTTT-ATAGAAATAAGAAATAA
ATATAAATAAAAAAGACTTTAAAAAATCGAATGTAAATAAAGAAGTCAAAGTAAAGGAGC
AATAGCAACAGAGTTGCTATTGCTCCTTTACTCTCAAAAGCTCGTCTACTTTAAGACCAA
AAGATTATCCATTTACAGATGGAGCCTCGACCGCAGCTAGGTCTAGAGGGAAGTTAT
>Pr38_B4
TGTAAAAAGAACCTAAATTTGAATTTCTACCCCTTCATTCTCATTCATTTTTTTCTTATA
AAAAA-TGAAATAAAGAATGTTGATTTACTTCAACATTTTTT-ATAGAAATAAGAAATAA
ATATAAATAAAAAAGACTTTAAAAAATCGAATGTAAATAAAGAAGTCAAAGTAAAGGAGC
AATAGCAACAGAGTTGCTATTGCTCCTTTACTCTCAAAAGCTCGTCTACTTTAAGACCAA
AAGATTATCCATTTACAGATGGAGCCTCGACCGCAGCTAGGTCTAGAGGGAAGTTAT
>Pr38_B5
TGTAAAAAGAACCTAAATTTGAATTTCTACCCCTTCATTCTCATTCATTTTTTTCTTATA
AAAAA-TGAAATAAAGAATGTTGATTTACTTCAACATTTTTT-ATAGAAATAAGAAATAA
ATATAAATAAAAAAGACTTTAAAAAATCGAATGTAAATAAAGAAGTCAAAGTAAAGGAGC
AATAGCAACAGAGTTGCTATTGCTCCTTTACTCTCAAAAGCTCGTCTACTTTAAGACCAA
AAGATTATCCATTTACAGATGGAGCCTCGACCGCAGCTAGGTCTAGAGGGAAGTTAT
>Pr38_B6
TGTAAAAAGAACCTAAATTTGAATTTCTACCCCTTCATTCTCATTCATTTTTTTCTTATA
AAAAA-TGAAATAAAGAATGTTGATTTACTTCAACATTTTTT-ATAGAAATAAGAAATAA
ATATAAATAAAAAAGACTTTAAAAAATCGAATGTAAATAAAGAAGTCAAAGTAAAGGAGC
AATAGCAACAGAGTTGCTATTGCTCCTTTACTCTCAAAAGCTCGTCTACTTTAAGACCAA
AAGATTATCCATTTACAGATGGAGCCTCGACCGCAGCTAGGTCTAGAGGGAAGTTAT
>Pr38_B7
TGTAAAAAGAACCTAAATTTGAATTTCTACCCCTTCATTCTCATTCATTTTTTTCTTATA
AAAAA-TGAAATAAAGAATGTTGATTTACTTCAACATTTTTT-ATAGAAATAAGAAATAA
ATATAAATAAAAAAGACTTTAAAAAATCGAATGTAAATAAAGAAGTCAAAGTAAAGGAGC
AATAGCAACAGAGTTGCTATTGCTCCTTTACTCTCAAAAGCTCGTCTACTTTAAGACCAA
AAGATTATCCATTTACAGATGGAGCCTCGACCGCAGCTAGGTCTAGAGGGAAGTTAT
>Pr38_B8
TGTAAAAAGAACCTAAATTTGAATTTCTACCCCTTCATTCTCATTCATTTTTTTCTTATA
AAAAA-TGAAATAAAGAATGTTGATTTACTTCAACATTTTTT-ATAGAAATAA-------
ATATAAATAAAAAAGACTTTAAAAAATCGAATGTAAATAAAGAAGTCAAAGTAAAGGAGC
AATAGCAACAGAGTTGCTATTGCTCCTTTACTCTCAAAAGCTCGTCTACTTTAAGACCAA
AAGATTATCCATTTACAGATGGAGCCTCGACCGCAGCTAGGTCTAGAGGGAAGTTAT
>Pr38_B9
TGTAAAAAGAACCTAAATTTGAATTTCTACCCCTTCATTCTCATTCATTTTTTTCTTATA
AAAAA-TGAAATAAAGAATGTTGATTTACTTCAACATTTTTT-ATAGAAATAAGAAATAA
ATATAAATAAAAAAGACTTTAAAAAATCGAATGTAAATAAAGAAGTCAAAGTAAAGGAGC
AATAGCAACAGAGTTGCTATTGCTCCTTTACTCTCAAAAGCTCGTCTACTTTAAGACCAA
AAGATTATCCATTTACAGATGGAGCCTCGACCGCAGCTAGGTCTAGAGGGAAGTTAT
>Pr38_B10
TGTAAAAAGAACCTAAATTTGAATTTCTACCCCTTCATTCTCATTCATTTTTTTCTTATA
AAAAA-TGAAATAAAGAATGTTGATTTACTTCAACATTTTTT-ATAGAAATAAGAAATAA
ATATAAATAAAAAAGACTTTAAAAAATCGAATGTAAATAAAGAAGTCAAAGTAAAGGAGC
AATAGCAACAGAGTTGCTATTGCTCCTTTACTCTCAAAAGCTCGTCTACTTTAAGACCAA
AAGATTATCCATTTACAGATGGAGCCTCGACCGCAGCTAGGTCTAGAGGGAAGTTAT
>Pr38_F1
TGTAAAAAGAACCTAAATTTGAATTTCTACCCCTTCATTCTCATTCATTTTTTTCTTATA
AAAAA-TGAAATAAAGAATGTTGATTTACTTCAACATTTTTT-ATAGAAATAA-------
ATATAAATAAAAAAGACTTTAAAAAATCGAATGTAAATAAAGAAGTCAAAGTAAAGGAGC
AATAGCAACAGAGTTGCTATTGCTCCTTTACTCTCAAAAGCTCGTCTACTTTAAGACCAA
AAGATTATCCATTTACAGATGGAGCCTCGACCGCAGCTAGGTCTAGAGGGAAGTTAT
>Pr38_F2
TGTAAAAAGAACCTAAATTTGAATTTCTACCCCTTCATTCTCATTCATTTTTTTCTTATA
AAAAA-TGAAATAAAGAATGTTGATTTACTTCAACATTTTTT-ATAGAAATAAGAAATAA
ATATAAATAAAAAAGACTTTAAAAAATCGAATGTAAATAAAGAAGTCAAAGTAAAGGAGC
AATAGCAACAGAGTTGCTATTGCTCCTTTACTCTCAAAAGCTCGTCTACTTTAAGACCAA
AAGATTATCCATTTACAGATGGAGCCTCGACCGCAGCTAGGTCTAGAGGGAAGTTAT
>Pr38_F3
TGTAAAAAGAACCTAAATTTGAATTTCTACCCCTTCATTCTCATTCATTTTTTTCTTATA
AAAAA-TGAAATAAAGAATGTTGATTTACTTCAACATTTTTT-ATAGAAATAAGAAATAA
ATATAAATAAAAAAGACTTTAAAAAATCGAATGTAAATAAAGAAGTCAAAGTAAAGGAGC
AATAGCAACAGAGTTGCTATTGCTCCTTTACTCTCAAAAGCTCGTCTACTTTAAGACCAA
AAGATTATCCATTTACAGATGGAGCCTCGACCGCAGCTAGGTCTAGAGGGAAGTTAT
>Pr38_F4
TGTAAAAAGAACCTAAATTTGAATTTCTACCCCTTCATTCTCATTCATTTTTTTCTTATA
AAAAA-TGAAATAAAGAATGTTGATTTACTTCAACATTTTTT-ATAGAAATAA-------
ATATAAATAAAAAAGACTTTAAAAAATCGAATGTAAATAAAGAAGTCAAAGTAAAGGAGC
AATAGCAACAGAGTTGCTATTGCTCCTTTACTCTCAAAAGCTCGTCTACTTTAAGACCAA
AAGATTATCCATTTACAGATGGAGCCTCGACCGCAGCTAGGTCTAGAGGGAAGTTAT
>Pr38_F5
TGTAAAAAGAACCTAAATTTGAATTTCTACCCCTTCATTCTCATTCATTTTTTTCTTATA
AAAAA-TGAAATAAAGAATGTTGATTTACTTCAACATTTTTT-ATAGAAATAA-------
ATATAAATAAAAAAGACTTTAAAAAATCGAATGTAAATAAAGAAGTCAAAGTAAAGGAGC
AATAGCAACAGAGTTGCTATTGCTCCTTTACTCTCAAAAGCTCGTCTACTTTAAGACCAA
AAGATTATCCATTTACAGATGGAGCCTCGACCGCAGCTAGGTCTAGAGGGAAGTTAT
>Pr38_F6
TGTAAAAAGAACCTAAATTTGAATTTCTACCCCTTCATTCTCATTCATTTTTTTCTTATA
AAAAA-TGAAATAAAGAATGTTGATTTACTTCAACATTTTTT-ATAGAAATAA-------
ATATAAATAAAAAAGACTTTAAAAAATCGAATGTAAATAAAGAAGTCAAAGTAAAGGAGC
AATAGCAACAGAGTTGCTATTGCTCCTTTACTCTCAAAAGCTCGTCTACTTTAAGACCAA
AAGATTATCCATTTACAGATGGAGCCTCGACCGCAGCTAGGTCTAGAGGGAAGTTAT
>Pr38_F7
TGTAAAAAGAACCTAAATTTGAATTTCTACCCCTTCATTCTCATTCATTTTTTTCTTATA
AAAAA-TGAAATAAAGAATGTTGATTTACTTCAACATTTTTT-ATAGAAATAAGAAATAA
ATATAAATAAAAAAGACTTTAAAAAATCGAATGTAAATAAAGAAGTCAAAGTAAAGGAGC
AATAGCAACAGAGTTGCTATTGCTCCTTTACTCTCAAAAGCTCGTCTACTTTAAGACCAA
AAGATTATCCATTTACAGATGGAGCCTCGACCGCAGCTAGGTCTAGAGGGAAGTTAT
>Pr38_F8
TGTAAAAAGAACCTAAATTTGAATTTCTACCCCTTCATTCTCATTCATTTTTTTCTTATA
AAAAA-TGAAATAAAGAATGTTGATTTACTTCAACATTTTTT-ATAGAAATAA-------
ATATAAATAAAAAAGACTTTAAAAAATCGAATGTAAATAAAGAAGTCAAAGTAAAGGAGC
AATAGCAACAGAGTTGCTATTGCTCCTTTACTCTCAAAAGCTCGTCTACTTTAAGACCAA
AAGATTATCCATTTACAGATGGAGCCTCGACCGCAGCTAGGTCTAGAGGGAAGTTAT
>Pr38_F9
TGTAAAAAGAACCTAAATTTGAATTTCTACCCCTTCATTCTCATTCATTTTTTTCTTATA
AAAAA-TGAAATAAAGAATGTTGATTTACTTCAACATTTTTT-ATAGAAATAAGAAATAA
ATATAAATAAAAAAGACTTTAAAAAATCGAATGTAAATAAAGAAGTCAAAGTAAAGGAGC
AATAGCAACAGAGTTGCTATTGCTCCTTTACTCTCAAAAGCTCGTCTACTTTAAGACCAA
AAGATTATCCATTTACAGATGGAGCCTCGACCGCAGCTAGGTCTAGAGGGAAGTTAT
>Pr38_F10
TGTAAAAAGAACCTAAATTTGAATTTCTACCCCTTCATTCTCATTCATTTTTTTCTTATA
AAAAA-TGAAATAAAGAATGTTGATTTACTTCAACATTTTTT-ATAGAAATAAGAAATAA
ATATAAATAAAAAAGACTTTAAAAAATCGAATGTAAATAAAGAAGTCAAAGTAAAGGAGC
AATAGCAACAGAGTTGCTATTGCTCCTTTACTCTCAAAAGCTCGTCTACTTTAAGACCAA
AAGATTATCCATTTACAGATGGAGCCTCGACCGCAGCTAGGTCTAGAGGGAAGTTAT
>Pr38_G1
TGTAAAAAGAACCTAAATTTGAATTTCTACCCCTTCATTCTCATTCATTTTTTTCTTATA
AAAAA-TGAAATAAAGAATGTTGATTTACTTCAACATTTTTT-ATAGAAATAA-------
ATATAAATAAAAAAGACTTTAAAAAATCGAATGTAAATAAAGAAGTCAAAGTAAAGGAGC
AATAGCAACTCTGTTGCTATTGCTCCTTTACTCTCAAAAGCTCGTCTACTTTAAGACCAA
AAGATTATCCATTTACAGATGGAGCCTCGACCGCAGCTAGGTCTAGAGGGAAGTTAT
>Pr38_G2
TGTAAAAAGAACCTAAATTTGAATTTCTACCCCTTCATTCTCATTCATTTTTTTCTTATA
AAAAA-TGAAATAAAGAATGTTGATTTACTTCAACATTTTTT-ATAGAAATAA-------
ATATAAATAAAAAAGACTTTAAAAAATCGAATGTAAATAAAGAAGTCAAAGTAAAGGAGC
AATAGCAACTCTGTTGCTATTGCTCCTTTACTCTCAAAAGCTCGTCTACTTTAAGACCAA
AAGATTATCCATTTACAGATGGAGCCTCGACCGCAGCTAGGTCTAGAGGGAAGTTAT
>Pr38_G6
TGTAAAAAGAACCTAAATTTGAATTTCTACCCCTTCATTCTCATTCATTTTTTTCTTATA
AAAAA-TGAAATAAAGAATGTTGATTTACTTCAACATTTTTT-ATAGAAATAA-------
ATATAAATAAAAAAGACTTTAAAAAATCGAATGTAAATAAAGAAGTCAAAGTAAAGGAGC
AATAGCAACTCTGTTGCTATTGCTCCTTTACTCTCAAAAGCTCGTCTACTTTAAGACCAA
AAGATTATCCATTTACAGATGGAGCCTCGACCGCAGCTAGGTCTAGAGGGAAGTTAT
>Pr38_G7
TGTAAAAAGAACCTAAATTTGAATTTCTACCCCTTCATTCTCATTCATTTTTTTCTTATA
AAAAA-TGAAATAAAGAATGTTGATTTACTTCAACATTTTTT-ATAGAAATAA-------
ATATAAATAAAAAAGACTTTAAAAAATCGAATGTAAATAAAGAAGTCAAAGTAAAGGAGC
AATAGCAACTCTGTTGCTATTGCTCCTTTACTCTCAAAAGCTCGTCTACTTTAAGACCAA
AAGATTATCCATTTACAGATGGAGCCTCGACCGCAGCTAGGTCTAGAGGGAAGTTAT
>Pr38_G8
TGTAAAAAGAACCTAAATTTGAATTTCTACCCCTTCATTCTCATTCATTTTTTTCTTATA
AAAAA-TGAAATAAAGAATGTTGATTTACTTCAACATTTTTT-ATAGAAATAA-------
ATATAAATAAAAAAGACTTTAAAAAATCGAATGTAAATAAAGAAGTCAAAGTAAAGGAGC
AATAGCAACTCTGTTGCTATTGCTCCTTTACTCTCAAAAGCTCGTCTACTTTAAGACCAA
AAGATTATCCATTTACAGATGGAGCCTCGACCGCAGCTAGGTCTAGAGGGAAGTTAT
>Pr38_G9
TGTAAAAAGAACCTAAATTTGAATTTCTACCCCTTCATTCTCATTCATTTTTTTCTTATA
AAAAA-TGAAATAAAGAATGTTGATTTACTTCAACATTTTTT-ATAGAAATAA-------
ATATAAATAAAAAAGACTTTAAAAAATCGAATGTAAATAAAGAAGTCAAAGTAAAGGAGC
AATAGCAACTCTGTTGCTATTGCTCCTTTACTCTCAAAAGCTCGTCTACTTTAAGACCAA
AAGATTATCCATTTACAGATGGAGCCTCGACCGCAGCTAGGTCTAGAGGGAAGTTAT
>Pr38_G10
TGTAAAAAGAACCTAAATTTGAATTTCTACCCCTTCATTCTCATTCATTTTTTTCTTATA
AAAAA-TGAAATAAAGAATGTTGATTTACTTCAACATTTTTT-ATAGAAATAA-------
ATATAAATAAAAAAGACTTTAAAAAATCGAATGTAAATAAAGAAGTCAAAGTAAAGGAGC
AATAGCAACTCTGTTGCTATTGCTCCTTTACTCTCAAAAGCTCGTCTACTTTAAGACCAA
AAGATTATCCATTTACAGATGGAGCCTCGACCGCAGCTAGGTCTAGAGGGAAGTTAT
>Pr38_G19
TGTAAAAAGAACCTAAATTTGAATTTCTACCCCTTCATTCTCATTCATTTTTTTCTTATA
AAAAA-TGAAATAAAGAATGTTGATTTACTTCAACATTTTTT-ATAGAAATAA-------
ATATAAATAAAAAAGACTTTAAAAAATCGAATGTAAATAAAGAAGTCAAAGTAAAGGAGC
AATAGCAACTCTGTTGCTATTGCTCCTTTACTCTCAAAAGCTCGTCTACTTTAAGACCAA
AAGATTATCCATTTACAGATGGAGCCTCGACCGCAGCTAGGTCTAGAGGGAAGTTAT
>Pr38_G26
TGTAAAAAGAACCTAAATTTGAATTTCTACCCCTTCATTCTCATTCATTTTTTTCTTATA
AAAAA-TGAAATAAAGAATGTTGATTTACTTCAACATTTTTT-ATAGAAATAA-------
ATATAAATAAAAAAGACTTTAAAAAATCGAATGTAAATAAAGAAGTCAAAGTAAAGGAGC
AATAGCAACTCTGTTGCTATTGCTCCTTTACTCTCAAAAGCTCGTCTACTTTAAGACCAA
AAGATTATCCATTTACAGATGGAGCCTCGACCGCAGCTAGGTCTAGAGGGAAGTTAT
>Pr38_G29
TGTAAAAAGAACCTAAATTTGAATTTCTACCCCTTCATTCTCATTCATTTTTTTCTTATA
AAAAA-TGAAATAAAGAATGTTGATTTACTTCAACATTTTTT-ATAGAAATAA-------
ATATAAATAAAAAAGACTTTAAAAAATCGAATGTAAATAAAGAAGTCAAAGTAAAGGAGC
AATAGCAACTCTGTTGCTATTGCTCCTTTACTCTCAAAAGCTCGTCTACTTTAAGACCAA
AAGATTATCCATTTACAGATGGAGCCTCGACCGCAGCTAGGTCTAGAGGGAAGTTAT
>Pr38_L1
TGTAAAAAGAACCTAAATTTGAATTTCTACCCCTTCATTCTCATTCATTTTTTTCTTATA
AAAAA-TGAAATAAAGAATGTTGATTTACTTCAACATTTTTT-ATAGAAATAA-------
ATATAAATAAAAAAGACTTTAAAAAATCGAATGTAAATAAAGAAGTCAAAGTAAAGGAGC
AATAGCAACTCTGTTGCTATTGCTCCTTTACTCTCAAAAGCTCGTCTACTTTAAGACCAA
AAGATTATCCATTTACAGATGGAGCCTCGACCGCAGCTAGGTCTAGAGGGAAGTTAT
>Pr38_L2
TGTAAAAAGAACCTAAATTTGAATTTCTACCCCTTCATTCTCATTCATTTTTTTCTTATA
AAAAA-TGAAATAAAGAATGTTGATTTACTTCAACATTTTTT-ATAGAAATAA-------
ATATAAATAAAAAAGACTTTAAAAAATCGAATGTAAATAAAGAAGTCAAAGTAAAGGAGC
AATAGCAACTCTGTTGCTATTGCTCCTTTACTCTCAAAAGCTCGTCTACTTTAAGACCAA
AAGATTATCCATTTACAGATGGAGCCTCGACCGCAGCTAGGTCTAGAGGGAAGTTAT
>Pr38_L3
TGTAAAAAGAACCTAAATTTGAATTTCTACCCCTTCATTCTCATTCATTTTTTTCTTATA
AAAAA-TGAAATAAAGAATGTTGATTTACTTCAACATTTTTT-ATAGAAATAA-------
ATATAAATAAAAAAGACTTTAAAAAATCGAATGTAAATAAAGAAGTCAAAGTAAAGGAGC
AATAGCAACTCTGTTGCTATTGCTCCTTTACTCTCAAAAGCTCGTCTACTTTAAGACCAA
AAGATTATCCATTTACAGATGGAGCCTCGACCGCAGCTAGGTCTAGAGGGAAGTTAT
>Pr38_L4
TGTAAAAAGAACCTAAATTTGAATTTCTACCCCTTCATTCTCATTCATTTTTTTCTTATA
AAAAA-TGAAATAAAGAATGTTGATTTACTTCAACATTTTTT-ATAGAAATAA-------
ATATAAATAAAAAAGACTTTAAAAAATCGAATGTAAATAAAGAAGTCAAAGTAAAGGAGC
AATAGCAACTCTGTTGCTATTGCTCCTTTACTCTCAAAAGCTCGTCTACTTTAAGACCAA
AAGATTATCCATTTACAGATGGAGCCTCGACCGCAGCTAGGTCTAGAGGGAAGTTAT
>Pr38_L5
TGTAAAAAGAACCTAAATTTGAATTTCTACCCCTTCATTCTCATTCATTTTTTTCTTATA
AAAAA-TGAAATAAAGAATGTTGATTTACTTCAACATTTTTT-ATAGAAATAA-------
ATATAAATAAAAAAGACTTTAAAAAATCGAATGTAAATAAAGAAGTCAAAGTAAAGGAGC
AATAGCAACTCTGTTGCTATTGCTCCTTTACTCTCAAAAGCTCGTCTACTTTAAGACCAA
AAGATTATCCATTTACAGATGGAGCCTCGACCGCAGCTAGGTCTAGAGGGAAGTTAT
>Pr38_L6
TGTAAAAAGAACCTAAATTTGAATTTCTACCCCTTCATTCTCATTCATTTTTTTCTTATA
AAAAA-TGAAATAAAGAATGTTGATTTACTTCAACATTTTTT-ATAGAAATAA-------
ATATAAATAAAAAAGACTTTAAAAAATCGAATGTAAATAAAGAAGTCAAAGTAAAGGAGC
AATAGCAACTCTGTTGCTATTGCTCCTTTACTCTCAAAAGCTCGTCTACTTTAAGACCAA
AAGATTATCCATTTACAGATGGAGCCTCGACCGCAGCTAGGTCTAGAGGGAAGTTAT
>Pr38_L7
TGTAAAAAGAACCTAAATTTGAATTTCTACCCCTTCATTCTCATTCATTTTTTTCTTATA
AAAAA-TGAAATAAAGAATGTTGATTTACTTCAACATTTTTT-ATAGAAATAA-------
ATATAAATAAAAAAGACTTTAAAAAATCGAATGTAAATAAAGAAGTCAAAGTAAAGGAGC
AATAGCAACTCTGTTGCTATTGCTCCTTTACTCTCAAAAGCTCGTCTACTTTAAGACCAA
AAGATTATCCATTTACAGATGGAGCCTCGACCGCAGCTAGGTCTAGAGGGAAGTTAT
>Pr38_L8
TGTAAAAAGAACCTAAATTTGAATTTCTACCCCTTCATTCTCATTCATTTTTTTCTTATA
AAAAA-TGAAATAAAGAATGTTGATTTACTTCAACATTTTTT-ATAGAAATAA-------
ATATAAATAAAAAAGACTTTAAAAAATCGAATGTAAATAAAGAAGTCAAAGTAAAGGAGC
AATAGCAACTCTGTTGCTATTGCTCCTTTACTCTCAAAAGCTCGTCTACTTTAAGACCAA
AAGATTATCCATTTACAGATGGAGCCTCGACCGCAGCTAGGTCTAGAGGGAAGTTAT
>Pr38_L9
TGTAAAAAGAACCTAAATTTGAATTTCTACCCCTTCATTCTCATTCATTTTTTTCTTATA
AAAAA-TGAAATAAAGAATGTTGATTTACTTCAACATTTTTT-ATAGAAATAA-------
ATATAAATAAAAAAGACTTTAAAAAATCGAATGTAAATAAAGAAGTCAAAGTAAAGGAGC
AATAGCAACTCTGTTGCTATTGCTCCTTTACTCTCAAAAGCTCGTCTACTTTAAGACCAA
AAGATTATCCATTTACAGATGGAGCCTCGACCGCAGCTAGGTCTAGAGGGAAGTTAT
>Pr38_L10
TGTAAAAAGAACCTAAATTTGAATTTCTACCCCTTCATTCTCATTCATTTTTTTCTTATA
AAAAA-TGAAATAAAGAATGTTGATTTACTTCAACATTTTTT-ATAGAAATAA-------
ATATAAATAAAAAAGACTTTAAAAAATCGAATGTAAATAAAGAAGTCAAAGTAAAGGAGC
AATAGCAACTCTGTTGCTATTGCTCCTTTACTCTCAAAAGCTCGTCTACTTTAAGACCAA
AAGATTATCCATTTACAGATGGAGCCTCGACCGCAGCTAGGTCTAGAGGGAAGTTAT
>Pr38_N1
TGTAAAAAGAACCTAAATTTGAATTTCTACCCCTTCATTCTCATTCATTTTTTTCTTATA
AAAAA-TGAAATAAAGAATGTTGATTTACTTCAACATTTTTT-ATAGAAATAA-------
ATATAAATAAAAAAGACTTTAAAAAATCGAATGTAAATAAAGAAGTCAAAGTAAAGGAGC
AATAGCAACTCTGTTGCTATTGCTCCTTTACTCTCAAAAGCTCGTCTACTTTAAGACCAA
AAGATTATCCATTTACAGATGGAGCCTCGACCGCAGCTAGGTCTAGAGGGAAGTTAT
>Pr38_N2
TGTAAAAAGAACCTAAATTTGAATTTCTACCCCTTCATTCTCATTCATTTTTTTCTTATA
AAAAA-TGAAATAAAGAATGTTGATTTACTTCAACATTTTTT-ATAGAAATAA-------
ATATAAATAAAAAAGACTTTAAAAAATCGAATGTAAATAAAGAAGTCAAAGTAAAGGAGC
AATAGCAACTCTGTTGCTATTGCTCCTTTACTCTCAAAAGCTCGTCTACTTTAAGACCAA
AAGATTATCCATTTACAGATGGAGCCTCGACCGCAGCTAGGTCTAGAGGGAAGTTAT
>Pr38_N3
TGTAAAAAGAACCTAAATTTGAATTTCTACCCCTTCATTCTCATTCATTTTTTTCTTATA
AAAAA-TGAAATAAAGAATGTTGATTTACTTCAACATTTTTT-ATAGAAATAA-------
ATATAAATAAAAAAGACTTTAAAAAATCGAATGTAAATAAAGAAGTCAAAGTAAAGGAGC
AATAGCAACTCTGTTGCTATTGCTCCTTTACTCTCAAAAGCTCGTCTACTTTAAGACCAA
AAGATTATCCATTTACAGATGGAGCCTCGACCGCAGCTAGGTCTAGAGGGAAGTTAT
>Pr38_N4
TGTAAAAAGAACCTAAATTTGAATTTCTACCCCTTCATTCTCATTCATTTTTTTCTTATA
AAAAA-TGAAATAAAGAATGTTGATTTACTTCAACATTTTTT-ATAGAAATAA-------
ATATAAATAAAAAAGACTTTAAAAAATCGAATGTAAATAAAGAAGTCAAAGTAAAGGAGC
AATAGCAACTCTGTTGCTATTGCTCCTTTACTCTCAAAAGCTCGTCTACTTTAAGACCAA
AAGATTATCCATTTACAGATGGAGCCTCGACCGCAGCTAGGTCTAGAGGGAAGTTAT
>Pr38_N5
TGTAAAAAGAACCTAAATTTGAATTTCTACCCCTTCATTCTCATTCATTTTTTTCTTATA
AAAAA-TGAAATAAAGAATGTTGATTTACTTCAACATTTTTT-ATAGAAATAA-------
ATATAAATAAAAAAGACTTTAAAAAATCGAATGTAAATAAAGAAGTCAAAGTAAAGGAGC
AATAGCAACTCTGTTGCTATTGCTCCTTTACTCTCAAAAGCTCGTCTACTTTAAGACCAA
AAGATTATCCATTTACAGATGGAGCCTCGACCGCAGCTAGGTCTAGAGGGAAGTTAT
>Pr38_N6
TGTAAAAAGAACCTAAATTTGAATTTCTACCCCTTCATTCTCATTCATTTTTTTCTTATA
AAAAA-TGAAATAAAGAATGTTGATTTACTTCAACATTTTTT-ATAGAAATAA-------
ATATAAATAAAAAAGACTTTAAAAAATCGAATGTAAATAAAGAAGTCAAAGTAAAGGAGC
AATAGCAACTCTGTTGCTATTGCTCCTTTACTCTCAAAAGCTCGTCTACTTTAAGACCAA
AAGATTATCCATTTACAGATGGAGCCTCGACCGCAGCTAGGTCTAGAGGGAAGTTAT
>Pr38_N7
TGTAAAAAGAACCTAAATTTGAATTTCTACCCCTTCATTCTCATTCATTTTTTTCTTATA
AAAAA-TGAAATAAAGAATGTTGATTTACTTCAACATTTTTT-ATAGAAATAA-------
ATATAAATAAAAAAGACTTTAAAAAATCGAATGTAAATAAAGAAGTCAAAGTAAAGGAGC
AATAGCAACTCTGTTGCTATTGCTCCTTTACTCTCAAAAGCTCGTCTACTTTAAGACCAA
AAGATTATCCATTTACAGATGGAGCCTCGACCGCAGCTAGGTCTAGAGGGAAGTTAT
>Pr38_N8
TGTAAAAAGAACCTAAATTTGAATTTCTACCCCTTCATTCTCATTCATTTTTTTCTTATA
AAAAA-TGAAATAAAGAATGTTGATTTACTTCAACATTTTTT-ATAGAAATAA-------
ATATAAATAAAAAAGACTTTAAAAAATCGAATGTAAATAAAGAAGTCAAAGTAAAGGAGC
AATAGCAACTCTGTTGCTATTGCTCCTTTACTCTCAAAAGCTCGTCTACTTTAAGACCAA
AAGATTATCCATTTACAGATGGAGCCTCGACCGCAGCTAGGTCTAGAGGGAAGTTAT
>Pr38_N9
TGTAAAAAGAACCTAAATTTGAATTTCTACCCCTTCATTCTCATTCATTTTTTTCTTATA
AAAAA-TGAAATAAAGAATGTTGATTTACTTCAACATTTTTT-ATAGAAATAA-------
ATATAAATAAAAAAGACTTTAAAAAATCGAATGTAAATAAAGAAGTCAAAGTAAAGGAGC
AATAGCAACTCTGTTGCTATTGCTCCTTTACTCTCAAAAGCTCGTCTACTTTAAGACCAA
AAGATTATCCATTTACAGATGGAGCCTCGACCGCAGCTAGGTCTAGAGGGAAGTTAT
>Pr38_N10
TGTAAAAAGAACCTAAATTTGAATTTCTACCCCTTCATTCTCATTCATTTTTTTCTTATA
AAAAA-TGAAATAAAGAATGTTGATTTACTTCAACATTTTTT-ATAGAAATAA-------
ATATAAATAAAAAAGACTTTAAAAAATCGAATGTAAATAAAGAAGTCAAAGTAAAGGAGC
AATAGCAACTCTGTTGCTATTGCTCCTTTACTCTCAAAAGCTCGTCTACTTTAAGACCAA
AAGATTATCCATTTACAGATGGAGCCTCGACCGCAGCTAGGTCTAGAGGGAAGTTAT
>Pr38_P1
TGTAAAAAGAACCTAAATTTGAATTTCTACCCCTTCATTCTCATTCATTTTTTTCTTATA
AAAAA-TGAAATAAAGAATGTTGATTTACTTCAACATTTTTT-ATAGAAATAA-------
ATATAAATAAAAAAGACTTTAAAAAATCGAATGTAAATAAAGAAGTCAAAGTAAAGGAGC
AATAGCAACTCTGTTGCTATTGCTCCTTTACTCTCAAAAGCTCGTCTACTTTAAGACCAA
AAGATTATCCATTTACAGATGGAGCCTCGACCGCAGCTAGGTCTAGAGGGAAGTTAT
>Pr38_P2
TGTAAAAAGAACCTAAATTTGAATTTCTACCCCTTCATTCTCATTCATTTTTTTCTTATA
AAAAA-TGAAATAAAGAATGTTGATTTACTTCAACATTTTTT-ATAGAAATAA-------
ATATAAATAAAAAAGACTTTAAAAAATCGAATGTAAATAAAGAAGTCAAAGTAAAGGAGC
AATAGCAACTCTGTTGCTATTGCTCCTTTACTCTCAAAAGCTCGTCTACTTTAAGACCAA
AAGATTATCCATTTACAGATGGAGCCTCGACCGCAGCTAGGTCTAGAGGGAAGTTAT
>Pr38_P3
TGTAAAAAGAACCTAAATTTGAATTTCTACCCCTTCATTCTCATTCATTTTTTTCTTATA
AAAAA-TGAAATAAAGAATGTTGATTTACTTCAACATTTTTT-ATAGAAATAA-------
ATATAAATAAAAAAGACTTTAAAAAATCGAATGTAAATAAAGAAGTCAAAGTAAAGGAGC
AATAGCAACTCTGTTGCTATTGCTCCTTTACTCTCAAAAGCTCGTCTACTTTAAGACCAA
AAGATTATCCATTTACAGATGGAGCCTCGACCGCAGCTAGGTCTAGAGGGAAGTTAT
>Pr38_P4
TGTAAAAAGAACCTAAATTTGAATTTCTACCCCTTCATTCTCATTCATTTTTTTCTTATA
AAAAA-TGAAATAAAGAATGTTGATTTACTTCAACATTTTTT-ATAGAAATAA-------
ATATAAATAAAAAAGACTTTAAAAAATCGAATGTAAATAAAGAAGTCAAAGTAAAGGAGC
AATAGCAACTCTGTTGCTATTGCTCCTTTACTCTCAAAAGCTCGTCTACTTTAAGACCAA
AAGATTATCCATTTACAGATGGAGCCTCGACCGCAGCTAGGTCTAGAGGGAAGTTAT
>Pr38_P5
TGTAAAAAGAACCTAAATTTGAATTTCTACCCCTTCATTCTCATTCATTTTTTTCTTATA
AAAAA-TGAAATAAAGAATGTTGATTTACTTCAACATTTTTT-ATAGAAATAA-------
ATATAAATAAAAAAGACTTTAAAAAATCGAATGTAAATAAAGAAGTCAAAGTAAAGGAGC
AATAGCAACTCTGTTGCTATTGCTCCTTTACTCTCAAAAGCTCGTCTACTTTAAGACCAA
AAGATTATCCATTTACAGATGGAGCCTCGACCGCAGCTAGGTCTAGAGGGAAGTTAT
>Pr38_P6
TGTAAAAAGAACCTAAATTTGAATTTCTACCCCTTCATTCTCATTCATTTTTTTCTTATA
AAAAA-TGAAATAAAGAATGTTGATTTACTTCAACATTTTTT-ATAGAAATAA-------
ATATAAATAAAAAAGACTTTAAAAAATCGAATGTAAATAAAGAAGTCAAAGTAAAGGAGC
AATAGCAACTCTGTTGCTATTGCTCCTTTACTCTCAAAAGCTCGTCTACTTTAAGACCAA
AAGATTATCCATTTACAGATGGAGCCTCGACCGCAGCTAGGTCTAGAGGGAAGTTAT
>Pr38_P7
TGTAAAAAGAACCTAAATTTGAATTTCTACCCCTTCATTCTCATTCATTTTTTTCTTATA
AAAAA-TGAAATAAAGAATGTTGATTTACTTCAACATTTTTT-ATAGAAATAA-------
ATATAAATAAAAAAGACTTTAAAAAATCGAATGTAAATAAAGAAGTCAAAGTAAAGGAGC
AATAGCAACTCTGTTGCTATTGCTCCTTTACTCTCAAAAGCTCGTCTACTTTAAGACCAA
AAGATTATCCATTTACAGATGGAGCCTCGACCGCAGCTAGGTCTAGAGGGAAGTTAT
>Pr38_P8
TGTAAAAAGAACCTAAATTTGAATTTCTACCCCTTCATTCTCATTCATTTTTTTCTTATA
AAAAA-TGAAATAAAGAATGTTGATTTACTTCAACATTTTTT-ATAGAAATAA-------
ATATAAATAAAAAAGACTTTAAAAAATCGAATGTAAATAAAGAAGTCAAAGTAAAGGAGC
AATAGCAACTCTGTTGCTATTGCTCCTTTACTCTCAAAAGCTCGTCTACTTTAAGACCAA
AAGATTATCCATTTACAGATGGAGCCTCGACCGCAGCTAGGTCTAGAGGGAAGTTAT
>Pr38_P9
TGTAAAAAGAACCTAAATTTGAATTTCTACCCCTTCATTCTCATTCATTTTTTTCTTATA
AAAAA-TGAAATAAAGAATGTTGATTTACTTCAACATTTTTT-ATAGAAATAA-------
ATATAAATAAAAAAGACTTTAAAAAATCGAATGTAAATAAAGAAGTCAAAGTAAAGGAGC
AATAGCAACTCTGTTGCTATTGCTCCTTTACTCTCAAAAGCTCGTCTACTTTAAGACCAA
AAGATTATCCATTTACAGATGGAGCCTCGACCGCAGCTAGGTCTAGAGGGAAGTTAT
>Pr38_P21
TGTAAAAAGAACCTAAATTTGAATTTCTACCCCTTCATTCTCATTCATTTTTTTCTTATA
AAAAA-TGAAATAAAGAATGTTGATTTACTTCAACATTTTTT-ATAGAAATAA-------
ATATAAATAAAAAAGACTTTAAAAAATCGAATGTAAATAAAGAAGTCAAAGTAAAGGAGC
AATAGCAACTCTGTTGCTATTGCTCCTTTACTCTCAAAAGCTCGTCTACTTTAAGACCAA
AAGATTATCCATTTACAGATGGAGCCTCGACCGCAGCTAGGTCTAGAGGGAAGTTAT
>Pr38_S1
TGTAAAAAGAACCTAAATTTGAATTTCTACCCCTTCATTCTCATTCATTTTTTTCTTATA
AAAAA-TGAAATAAAGAATGTTGATTTACTTCAACATTTTTT-ATAGAAATAA-------
ATATAAATAAAAAAGACTTTAAAAAATCGAATGTAAATAAAGAAGTCAAAGTAAAGGAGC
AATAGCAACTCTGTTGCTATTGCTCCTTTACTCTCAAAAGCTCGTCTACTTTAAGACCAA
AAGATTATCCATTTACAGATGGAGCCTCGACCGCAGCTAGGTCTAGAGGGAAGTTAT
>Pr38_S2
TGTAAAAAGAACCTAAATTTGAATTTCTACCCCTTCATTCTCATTCATTTTTTTCTTATA
AAAAA-TGAAATAAAGAATGTTGATTTACTTCAACATTTTTT-ATAGAAATAA-------
ATATAAATAAAAAAGACTTTAAAAAATCGAATGTAAATAAAGAAGTCAAAGTAAAGGAGC
AATAGCAACTCTGTTGCTATTGCTCCTTTACTCTCAAAAGCTCGTCTACTTTAAGACCAA
AAGATTATCCATTTACAGATGGAGCCTCGACCGCAGCTAGGTCTAGAGGGAAGTTAT
>Pr38_S3
TGTAAAAAGAACCTAAATTTGAATTTCTACCCCTTCATTCTCATTCATTTTTTTCTTATA
AAAAA-TGAAATAAAGAATGTTGATTTACTTCAACATTTTTT-ATAGAAATAA-------
ATATAAATAAAAAAGACTTTAAAAAATCGAATGTAAATAAAGAAGTCAAAGTAAAGGAGC
AATAGCAACTCTGTTGCTATTGCTCCTTTACTCTCAAAAGCTCGTCTACTTTAAGACCAA
AAGATTATCCATTTACAGATGGAGCCTCGACCGCAGCTAGGTCTAGAGGGAAGTTAT
>Pr38_S4
TGTAAAAAGAACCTAAATTTGAATTTCTACCCCTTCATTCTCATTCATTTTTTTCTTATA
AAAAA-TGAAATAAAGAATGTTGATTTACTTCAACATTTTTT-ATAGAAATAA-------
ATATAAATAAAAAAGACTTTAAAAAATCGAATGTAAATAAAGAAGTCAAAGTAAAGGAGC
AATAGCAACTCTGTTGCTATTGCTCCTTTACTCTCAAAAGCTCGTCTACTTTAAGACCAA
AAGATTATCCATTTACAGATGGAGCCTCGACCGCAGCTAGGTCTAGAGGGAAGTTAT
>Pr38_S5
TGTAAAAAGAACCTAAATTTGAATTTCTACCCCTTCATTCTCATTCATTTTTTTCTTATA
AAAAA-TGAAATAAAGAATGTTGATTTACTTCAACATTTTTT-ATAGAAATAA-------
ATATAAATAAAAAAGACTTTAAAAAATCGAATGTAAATAAAGAAGTCAAAGTAAAGGAGC
AATAGCAACTCTGTTGCTATTGCTCCTTTACTCTCAAAAGCTCGTCTACTTTAAGACCAA
AAGATTATCCATTTACAGATGGAGCCTCGACCGCAGCTAGGTCTAGAGGGAAGTTAT
>Pr38_S6
TGTAAAAAGAACCTAAATTTGAATTTCTACCCCTTCATTCTCATTCATTTTTTTCTTATA
AAAAA-TGAAATAAAGAATGTTGATTTACTTCAACATTTTTT-ATAGAAATAA-------
ATATAAATAAAAAAGACTTTAAAAAATCGAATGTAAATAAAGAAGTCAAAGTAAAGGAGC
AATAGCAACTCTGTTGCTATTGCTCCTTTACTCTCAAAAGCTCGTCTACTTTAAGACCAA
AAGATTATCCATTTACAGATGGAGCCTCGACCGCAGCTAGGTCTAGAGGGAAGTTAT
>Pr38_S7
TGTAAAAAGAACCTAAATTTGAATTTCTACCCCTTCATTCTCATTCATTTTTTTCTTATA
AAAAA-TGAAATAAAGAATGTTGATTTACTTCAACATTTTTT-ATAGAAATAA-------
ATATAAATAAAAAAGACTTTAAAAAATCGAATGTAAATAAAGAAGTCAAAGTAAAGGAGC
AATAGCAACTCTGTTGCTATTGCTCCTTTACTCTCAAAAGCTCGTCTACTTTAAGACCAA
AAGATTATCCATTTACAGATGGAGCCTCGACCGCAGCTAGGTCTAGAGGGAAGTTAT
>Pr38_S8
TGTAAAAAGAACCTAAATTTGAATTTCTACCCCTTCATTCTCATTCATTTTTTTCTTATA
AAAAA-TGAAATAAAGAATGTTGATTTACTTCAACATTTTTT-ATAGAAATAA-------
ATATAAATAAAAAAGACTTTAAAAAATCGAATGTAAATAAAGAAGTCAAAGTAAAGGAGC
AATAGCAACTCTGTTGCTATTGCTCCTTTACTCTCAAAAGCTCGTCTACTTTAAGACCAA
AAGATTATCCATTTACAGATGGAGCCTCGACCGCAGCTAGGTCTAGAGGGAAGTTAT
>Pr38_S9
TGTAAAAAGAACCTAAATTTGAATTTCTACCCCTTCATTCTCATTCATTTTTTTCTTATA
AAAAA-TGAAATAAAGAATGTTGATTTACTTCAACATTTTTT-ATAGAAATAA-------
ATATAAATAAAAAAGACTTTAAAAAATCGAATGTAAATAAAGAAGTCAAAGTAAAGGAGC
AATAGCAACTCTGTTGCTATTGCTCCTTTACTCTCAAAAGCTCGTCTACTTTAAGACCAA
AAGATTATCCATTTACAGATGGAGCCTCGACCGCAGCTAGGTCTAGAGGGAAGTTAT
>Pr38_S10
TGTAAAAAGAACCTAAATTTGAATTTCTACCCCTTCATTCTCATTCATTTTTTTCTTATA
AAAAA-TGAAATAAAGAATGTTGATTTACTTCAACATTTTTT-ATAGAAATAA-------
ATATAAATAAAAAAGACTTTAAAAAATCGAATGTAAATAAAGAAGTCAAAGTAAAGGAGC
AATAGCAACTCTGTTGCTATTGCTCCTTTACTCTCAAAAGCTCGTCTACTTTAAGACCAA
AAGATTATCCATTTACAGATGGAGCCTCGACCGCAGCTAGGTCTAGAGGGAAGTTAT
>Pr38_T1
TGTAAAAAGAACCTAAATTTGAATTTCTACCCCTTCATTCTCATTCATTTTTTTCTTATA
AAAAA-TGAAATAAAGAATGTTGATTTACTTCAACATTTTTT-ATAGAAATAA-------
ATATAAATAAAAAAGACTTTAAAAAATCGAATGTAAATAAAGAAGTCAAAGTAAAGGAGC
AATAGCAACTCTGTTGCTATTGCTCCTTTACTCTCAAAAGCTCGTCTACTTTAAGACCAA
AAGATTATCCATTTACAGATGGAGCCTCGACCGCAGCTAGGTCTAGAGGGAAGTTAT
>Pr38_T2
TGTAAAAAGAACCTAAATTTGAATTTCTACCCCTTCATTCTCATTCATTTTTTTCTTATA
AAAAA-TGAAATAAAGAATGTTGATTTACTTCAACATTTTTT-ATAGAAATAA-------
ATATAAATAAAAAAGACTTTAAAAAATCGAATGTAAATAAAGAAGTCAAAGTAAAGGAGC
AATAGCAACTCTGTTGCTATTGCTCCTTTACTCTCAAAAGCTCGTCTACTTTAAGACCAA
AAGATTATCCATTTACAGATGGAGCCTCGACCGCAGCTAGGTCTAGAGGGAAGTTAT
>Pr38_T3
TGTAAAAAGAACCTAAATTTGAATTTCTACCCCTTCATTCTCATTCATTTTTTTCTTATA
AAAAA-TGAAATAAAGAATGTTGATTTACTTCAACATTTTTT-ATAGAAATAA-------
ATATAAATAAAAAAGACTTTAAAAAATCGAATGTAAATAAAGAAGTCAAAGTAAAGGAGC
AATAGCAACTCTGTTGCTATTGCTCCTTTACTCTCAAAAGCTCGTCTACTTTAAGACCAA
AAGATTATCCATTTACAGATGGAGCCTCGACCGCAGCTAGGTCTAGAGGGAAGTTAT
>Pr38_V1
TGTAAAAAGAACCTAAATTTGAATTTCTACCCCTTCATTCTCATTCATTTTTTTCTTATA
AAAAA-TGAAATAAAGAATGTTGATTTACTTCAACATTTTTT-ATAGAAATAA-------
ATATAAATAAAAAAGACTTTAAAAAATCGAATGTAAATAAAGAAGTCAAAGTAAAGGAGC
AATAGCAACAGAGTTGCTATTGCTCCTTTACTCTCAAAAGCTCGTCTACTTTAAGACCAA
AAGATTATCCATTTACAGATGGAGCCTCGACCGCAGCTAGGTCTAGAGGGAAGTTAT
>Pr38_V9
TGTAAAAAGAACCTAAATTTGAATTTCTACCCCTTCATTCTCATTCATTTTTTTCTTATA
AAAAA-TGAAATAAAGAATGTTGATTTACTTCAACATTTTTT-ATAGAAATAA-------
ATATAAATAAAAAAGACTTTAAAAAATCGAATGTAAATAAAGAAGTCAAAGTAAAGGAGC
AATAGCAACAGAGTTGCTATTGCTCCTTTACTCTCAAAAGCTCGTCTACTTTAAGACCAA
AAGATTATCCATTTACAGATGGAGCCTCGACCGCAGCTAGGTCTAGAGGGAAGTTAT
>Pr38_V12
TGTAAAAAGAACCTAAATTTGAATTTCTACCCCTTCATTCTCATTCATTTTTTTCTTATA
AAAAA-TGAAATAAAGAATGTTGATTTACTTCAACATTTTTT-ATAGAAATAA-------
ATATAAATAAAAAAGACTTTAAAAAATCGAATGTAAATAAAGAAGTCAAAGTAAAGGAGC
AATAGCAACAGAGTTGCTATTGCTCCTTTACTCTCAAAAGCTCGTCTACTTTAAGACCAA
AAGATTATCCATTTACAGATGGAGCCTCGACCGCAGCTAGGTCTAGAGGGAAGTTAT
>Pr38_V15
TGTAAAAAGAACCTAAATTTGAATTTCTACCCCTTCATTCTCATTCATTTTTTTCTTATA
AAAAA-TGAAATAAAGAATGTTGATTTACTTCAACATTTTTT-ATAGAAATAA-------
ATATAAATAAAAAAGACTTTAAAAAATCGAATGTAAATAAAGAAGTCAAAGTAAAGGAGC
AATAGCAACAGAGTTGCTATTGCTCCTTTACTCTCAAAAGCTCGTCTACTTTAAGACCAA
AAGATTATCCATTTACAGATGGAGCCTCGACCGCAGCTAGGTCTAGAGGGAAGTTAT
>Pr38_V21
TGTAAAAAGAACCTAAATTTGAATTTCTACCCCTTCATTCTCATTCATTTTTTTCTTATA
AAAAA-TGAAATAAAGAATGTTGATTTACTTCAACATTTTTT-ATAGAAATAA-------
ATATAAATAAAAAAGACTTTAAAAAATCGAATGTAAATAAAGAAGTCAAAGTAAAGGAGC
AATAGCAACAGAGTTGCTATTGCTCCTTTACTCTCAAAAGCTCGTCTACTTTAAGACCAA
AAGATTATCCATTTACAGATGGAGCCTCGACCGCAGCTAGGTCTAGAGGGAAGTTAT
>Pr38_V24
TGTAAAAAGAACCTAAATTTGAATTTCTACCCCTTCATTCTCATTCATTTTTTTCTTATA
AAAAA-TGAAATAAAGAATGTTGATTTACTTCAACATTTTTT-ATAGAAATAA-------
ATATAAATAAAAAAGACTTTAAAAAATCGAATGTAAATAAAGAAGTCAAAGTAAAGGAGC
AATAGCAACAGAGTTGCTATTGCTCCTTTACTCTCAAAAGCTCGTCTACTTTAAGACCAA
AAGATTATCCATTTACAGATGGAGCCTCGACCGCAGCTAGGTCTAGAGGGAAGTTAT
>Pr38_V27
TGTAAAAAGAACCTAAATTTGAATTTCTACCCCTTCATTCTCATTCATTTTTTTCTTATA
AAAAA-TGAAATAAAGAATGTTGATTTACTTCAACATTTTTT-ATAGAAATAA-------
ATATAAATAAAAAAGACTTTAAAAAATCGAATGTAAATAAAGAAGTCAAAGTAAAGGAGC
AATAGCAACAGAGTTGCTATTGCTCCTTTACTCTCAAAAGCTCGTCTACTTTAAGACCAA
AAGATTATCCATTTACAGATGGAGCCTCGACCGCAGCTAGGTCTAGAGGGAAGTTAT
>Pr38_V34
TGTAAAAAGAACCTAAATTTGAATTTCTACCCCTTCATTCTCATTCATTTTTTTCTTATA
AAAAA-TGAAATAAAGAATGTTGATTTACTTCAACATTTTTT-ATAGAAATAA-------
ATATAAATAAAAAAGACTTTAAAAAATCGAATGTAAATAAAGAAGTCAAAGTAAAGGAGC
AATAGCAACAGAGTTGCTATTGCTCCTTTACTCTCAAAAGCTCGTCTACTTTAAGACCAA
AAGATTATCCATTTACAGATGGAGCCTCGACCGCAGCTAGGTCTAGAGGGAAGTTAT
>Pr38_V41
TGTAAAAAGAACCTAAATTTGAATTTCTACCCCTTCATTCTCATTCATTTTTTTCTTATA
AAAAA-TGAAATAAAGAATGTTGATTTACTTCAACATTTTTT-ATAGAAATAA-------
ATATAAATAAAAAAGACTTTAAAAAATCGAATGTAAATAAAGAAGTCAAAGTAAAGGAGC
AATAGCAACAGAGTTGCTATTGCTCCTTTACTCTCAAAAGCTCGTCTACTTTAAGACCAA
AAGATTATCCATTTACAGATGGAGCCTCGACCGCAGCTAGGTCTAGAGGGAAGTTAT
>Pr38_V46
TGTAAAAAGAACCTAAATTTGAATTTCTACCCCTTCATTCTCATTCATTTTTTTCTTATA
AAAAA-TGAAATAAAGAATGTTGATTTACTTCAACATTTTTT-ATAGAAATAA-------
ATATAAATAAAAAAGACTTTAAAAAATCGAATGTAAATAAAGAAGTCAAAGTAAAGGAGC
AATAGCAACAGAGTTGCTATTGCTCCTTTACTCTCAAAAGCTCGTCTACTTTAAGACCAA
AAGATTATCCATTTACAGATGGAGCCTCGACCGCAGCTAGGTCTAGAGGGAAGTTAT
>Pr38_GF1
TGTAAAAAGAACCTAAATTTGAATTTCTACCCCTTCATTCTGATTCATTTTTTTATAAGA
AAAAAATGAAATAAAGAATGTTGATTTACTTCAACATTTTTTTATTTATATATATAA-AT
AAAAAAATAAAAAAGACTTTAAAAAATAGAATGTAAATAAAGAAGTCAAAGTAAAGGAGC
AATAGCAACACTGTTGCTATTGCTCCTTTACTCTCAAAAGCTCGTATACTTTAAGACCAA
AAGATTATCCATTTACAGATGGAGCCTCGACCGCAGCTAGGTCTAGAGGGAAGTTAT
>Pr38_GF3
TGTAAAAAGAACCTAAATTTGAATTTCTACCCCTTCATTCTGATTCATTTTTTTATAAGA
AAAAAATGAAATAAAGAATGTTGATTTACTTCAACATTTTTTTATTTATATATATAA-AT
AAAAAAATAAAAAAGACTTTAAAAAATAGAATGTAAATAAAGAAGTCAAAGTAAAGGAGC
AATAGCAACACTGTTGCTATTGCTCCTTTACTCTCAAAAGCTCGTATACTTTAAGACCAA
AAGATTATCCATTTACAGATGGAGCCTCGACCGCAGCTAGGTCTAGAGGGAAGTTAT
>Pr38_GF5
TGTAAAAAGAACCTAAATTTGAATTTCTACCCCTTCATTCTGATTCATTTTTTTATAAGA
AAAAAATGAAATAAAGAATGTTGATTTACTTCAACATTTTTTTATTTATATATATAA-AT
AAAAAAATAAAAAAGACTTTAAAAAATAGAATGTAAATAAAGAAGTCAAAGTAAAGGAGC
AATAGCAACAGTGTTGCTATTGCTCCTTTACTCTCAAAAGCTCGTATACTTTAAGACCAA
AAGATTATCCATTTACAGATGGAGCCTCGACCGCAGCTAGGTCTAGAGGGAAGTTAT
>Pr38_GF7
TGTAAAAAGAACCTAAATTTGAATTTCTACCCCTTCATTCTGATTCATTTTTTTATAAGA
AAAAAATGAAATAAAGAATGTTGATTTACTTCAACATTTTTTTATTTATATATATAA-AT
AAAAAAATAAAAAAGACTTTAAAAAATAGAATGTAAATAAAGAAGTCAAAGTAAAGGAGC
AATAGCAACAGTGTTGCTATTGCTCCTTTACTCTCAAAAGCTCGTATACTTTAAGACCAA
AAGATTATCCATTTACAGATGGAGCCTCGACCGCAGCTAGGTCTAGAGGGAAGTTAT
>Pr38_GF9
TGTAAAAAGAACCTAAATTTGAATTTCTACCCCTTCATTCTGATTCATTTTTTTATAAGA
AAAAAATGAAATAAAGAATGTTGATTTACTTCAACATTTTTTTATTTATATATATAA-AT
AAAAAAATAAAAAAGACTTTAAAAAATAGAATGTAAATAAAGAAGTCAAAGTAAAGGAGC
AATAGCAACACTGTTGCTATTGCTCCTTTACTCTCAAAAGCTCGTATACTTTAAGACCAA
AAGATTATCCATTTACAGATGGAGCCTCGACCGCAGCTAGGTCTAGAGGGAAGTTAT
